# Supplementary material for: Transcriptional Response of Streptomyces coelicolor to Rapid Chromosome Relaxation or Long-Term Supercoiling Imbalance
Source: Front Microbiol. 2019 Jul 11;10:1605. doi: 10.3389/fmicb.2019.01605 (PMC6637917; doi:10.3389/fmicb.2019.01605)
Supplement: Supplementary file 1 [file Table_1.xlsx]

## Sheet: Arkusz1
Supplementary Table S1. Oligonucleotides
Oligonucleotide	Sequence	Description
RT3543FWD	ACGACTTCCAGCCGATCTATGT	qPCR of topA, front
RT3543RV	GGAACACCATGCGCTTGAC	qPCR of topA, front
RT_sco3543_mid_FW	TCAACCTCCTGGAGAAGCACTT	qPCR of topA, mid
RT_sco3543_mid_RV	GGTCGAGGTCGTCCTCCAT	qPCR of topA, mid
RT_sco3543_end_FW	CGAGGATCAGCTCTTCGAGATC	qPCR of topA, end
RT_sco3543_end_RV	CCGGCCACGCTGCTT	qPCR of topA, end
RT_sco5556_FW	GGCCAGGGCTTCAAGGA	qPCR of hupS
RT_sco5556_RV	CGCGATGTCGTTCTTCGG	qPCR of hupS
RT_sco2950_FW	CGGCGACATCGTCTCCAA	qPCR of hupA
RT_sco2950_RV	TGCGCTCGAAAGTCAGGAA	qPCR of hupA
RT_sco0596_FW	AGGCCGGCAAGATCGA	qPCR of dpsA
RT_sco0596_RV	GCACGAACCACTGGAACTG	qPCR of dpsA
RT_sco4699_FW	CGCATCGTGGCCGAAT	qPCR of sco4699
RT_sco4699_RV	GGAGTGTGCCGGTGAATACG	qPCR of sco4699
RT_sco5621_FW	TCACGCTCGCCGAGATC	qPCR of whiG
RT_sco5621_RV	GCGCGCAGTTGCAACAC	qPCR of whiG
RT_sco4667_FW	ACGGGCCCGGTTGGT	qPCR of sco4667
RT_sco4667_RV	AGGCCGAGGGCCATCGT	qPCR of sco4667
RT_sco5769_FW	GCGCTCAACCAGTCCAAGAC	qPCR of recA
RT_sco5769_RV	GAACATCACGCCGATCTTCTC	qPCR of recA
RT_sco5803_FW	CACCGTCAAGCGCTTCAAG	qPCR of lexA
RT_sco5803_RV	GCTCGTACGCCGAGTTGTG	qPCR of lexA
RT_sco3351_FW	AGGTCGGTTGCTTCGAGTTG	qPCR of radA
RT_sco3351_RV	CGCCGGGTGAGAAACAGT	qPCR of radA
RT_sco1739_FW	GCCGTTGGACGTGAACGA	qPCR of dnaE2
RT_sco01739_RV	CCGTGACCCTGATTCAGACA	qPCR of dnaE2
RT_sco3874_FW	TCGACTTCGTGACGTACCTCAA	qPCR of gyrB
RT_sco3874_RV	TCGAGGGACAGGTCTTGTC	qPCR of gyrB
RT_sco5836_FW	GCGCCTGGTCATCGAGATCA	qPCR of parC
RT_sco5836_RV	CGTTGTTGATGCCGAAGGACT	qPCR of parC
RT_sco5577_FW	GATGCTGGTGTCGATCTTCAAG	qPCR of smc
RT_sco5577_RV	GCATGGACACGCCGTAGAG	qPCR of smc
hrdBRT_f	TGCTCTTCCTGGACCTCATC	qPCR of hrdB, the endogenous control
hrdBRT_r	GTAGCCCTTGGTGTAGTCGAA	qPCR of hrdB, the endogenous control
