# Supplementary material for: Transcriptional Response of Streptomyces coelicolor to Rapid Chromosome Relaxation or Long-Term Supercoiling Imbalance
Source: Front Microbiol. 2019 Jul 11;10:1605. doi: 10.3389/fmicb.2019.01605 (PMC6637917; doi:10.3389/fmicb.2019.01605)
Supplement: Supplementary file 3 [file Table_3.xlsx]

## Sheet: Arkusz1
										Supplementary Table S3. Genes affected by topA-downregulation
Transcription Start	Translation Start	Translation Stop	Transcription Stop	Strand	Name	Synonym	Product	Raw Counts wildtype Replicate 1	Raw Counts wildtype Replicate 2	Raw Counts wildtype Replicate 3	Raw Counts wildtype Replicate 4	Normalized Counts wildtype Replicate 1	Normalized Counts wildtype Replicate 2	Normalized Counts wildtype Replicate 3	Normalized Counts wildtype Replicate 4	RPKM wildtype	Expression wildtype	Raw Counts TopA_depletion Replicate 1	Raw Counts TopA_depletion Replicate 2	Raw Counts TopA_depletion Replicate 3	Raw Counts TopA_depletion Replicate 4	Normalized Counts TopA_depletion Replicate 1	Normalized Counts TopA_depletion Replicate 2	Normalized Counts TopA_depletion Replicate 3	Normalized Counts TopA_depletion Replicate 4	RPKM TopA_depletion	Expression TopA_depletion	pValue wildtype vs TopA_depletion	qValue wildtype vs TopA_depletion	FOLD	log2-fold
14023	14023	13214	13214	-	-	SCO0011	hypothetical protein	3	1	3	2	7630	3225	6655	5674	2	7	23	26	20	20	21970	22100	30937	25896	16	31	1.68311e-15	2.62675e-14	4.42857	2.14684
	77314	76895	76895	-	-	SCO0090	transposase	2	3	2	0	4261	5124	4436	1507	3	9	39	34	10	6	35874	28590	15533	8975	30	52	1.638e-23	3.8137e-22	5.77778	2.53051
77223	77315	78271	78271	+	-	SCO0091	IS1652 transposase	16	20	12	13	32035	33947	27394	27946	12	31	253	228	68	92	231864	188405	103504	118484	93	167	2.19192e-53	1.05508e-51	5.3871	2.42951
82441	82441	81602	81602	-	-	SCO0098	transposase	4	2	7	5	9562	4183	15836	11238	4	12	36	34	20	17	33888	28148	30333	22586	18	34	1.63354e-06	1.2386e-05	2.83333	1.5025
90043	90043	89486	89440	-	-	SCO0107	aminoglycoside nucleotidyltransferase	0	0	2	0	0	0	6051	595	1	2	18	24	4	12	17340	20581	7400	16188	15	27	1.17858e-46	4.99905e-45	13.5	3.75489
	122743	125502		+	-	SCO0132	transcriptional regulator	100	126	54	53	196262	205108	115549	108689	22	56	26	32	19	28	24409	26902	28948	36254	5	10	1.78986e-84	1.2887e-82	0.178571	-2.48543
	130184	128634	128634	-	ulaA	SCO0136	PTS system ascorbate-specific transporter subunit IIC	41	41	20	15	80662	66969	43329	32040	14	35	7	12	9	16	7173	10191	13524	21086	4	8	1.56213e-40	5.92226e-39	0.228571	-2.12928
	131001	130201	130201	-	-	SCO0137	sugar-transport protein	27	46	20	19	53266	74933	42656	39464	26	65	11	16	9	10	10414	13560	14141	14078	8	16	7.05512e-35	2.36126e-33	0.246154	-2.02237
	156120	155707	155707	-	-	SCO0165	hypothetical protein	12	15	6	4	24114	25645	14004	9117	17	44	10	4	1	5	9321	3663	2338	6614	7	13	1.83757e-14	2.66714e-13	0.295455	-1.75899
164022	164017	163235	163065	-	-	SCO0173	hypothetical protein	166	164	42	46	324657	267243	89056	94613	98	247	47	78	48	57	43511	64421	72525	74308	42	81	1.16495e-22	2.59254e-21	0.327935	-1.60852
169556	169556	168705	168605	-	-	SCO0180	hypothetical protein	284	270	61	58	555470	439119	130107	118141	145	364	32	125	72	111	29578	103195	109135	143613	58	113	2.79515e-28	7.57875e-27	0.31044	-1.68762
187477	187459	187019	186964	-	-	SCO0197	hypothetical protein	150	164	24	25	294272	267331	52461	52349	152	377	24	64	32	40	22509	53245	48570	51745	52	99	7.32603e-33	2.31621e-31	0.262599	-1.92906
188858	188858	187992	187992	-	-	SCO0198	hypothetical protein	349	333	34	40	681953	542040	72704	80798	159	397	35	129	61	109	32270	106681	92654	140309	56	107	1.6929e-39	6.27911e-38	0.269521	-1.89153
189924	189886	188864	188859	-	-	SCO0199	alcohol dehydrogenase	828	787	69	100	1616037	1279985	146370	202456	319	792	48	221	94	171	44198	182390	141876	219439	75	143	1.05063e-97	8.335e-96	0.180556	-2.46949
190845	190830	189925	189925	-	-	SCO0200	hypothetical protein	886	911	111	144	1730540	1481023	235436	292389	415	1031	63	279	132	237	57806	230524	198484	305062	114	218	1.38262e-63	7.84524e-62	0.211445	-2.24164
191654	191654	190983	190983	-	-	SCO0201	hypothetical protein	1282	1259	160	182	2502650	2046343	340289	368890	786	1956	132	398	183	368	121827	328491	275502	473394	233	446	1.64573e-51	7.58097e-50	0.228016	-2.13279
195483	195461	194760	194638	-	-	SCO0204	LuxR family transcriptional regulator	598	613	195	195	1167148	997192	414449	395441	421	1059	154	251	141	192	141997	207525	212104	247556	151	288	7.20115e-35	2.40076e-33	0.271955	-1.87856
197001	196991	196386	196386	-	-	SCO0207	hypothetical protein	27	47	7	4	54431	77330	15806	9163	26	64	9	21	3	14	8333	17435	5328	18420	11	20	4.14814e-19	8.07756e-18	0.3125	-1.67807
197205	197221	199917	199951	+	-	SCO0208	pyruvate phosphate dikinase	436	371	60	75	852363	603716	127295	153028	64	160	70	198	83	172	64230	163159	125615	221484	28	53	3.31218e-23	7.54754e-22	0.33125	-1.59401
200605	200728	201369	201369	+	-	SCO0210	hypothetical protein	76	87	16	10	150160	141460	34822	21741	54	135	14	44	17	31	13240	36580	25725	40244	24	45	9.05132e-21	1.87323e-19	0.333333	-1.58496
202862	202843	202370	202314	-	-	SCO0212	hypothetical protein	135	146	9	23	265275	237865	20015	47939	121	301	16	54	22	41	15350	45111	34195	52654	41	77	3.48741e-37	1.2246e-35	0.255814	-1.96683
204132	204101	202863	202863	-	-	SCO0213	nitrate/nitrite transporter	419	444	58	80	818338	721832	123086	161763	148	368	38	119	68	142	34991	98650	102215	182804	43	84	1.50855e-57	7.64809e-56	0.228261	-2.13124
205894	205888	204881	204881	-	-	SCO0215	hypothetical protein	236	284	51	38	462265	461845	109745	78090	111	275	23	100	64	70	21163	82924	97050	90104	37	72	8.16704e-41	3.11001e-39	0.261818	-1.93336
206480	206480	210181	210181	+	-	SCO0216	nitrate reductase subunit alpha NarG2	1396	1567	205	274	2724589	2547647	435842	553344	170	422	185	575	249	396	169781	474112	375111	508706	54	103	3.53782e-40	1.32947e-38	0.244076	-2.0346
210182	210183	211751		+	-	SCO0217	nitrate reductase subunit beta NarH2	453	505	48	70	884418	821092	102723	141892	125	310	42	174	92	107	38704	143645	139016	137713	38	73	1.94814e-52	9.07157e-51	0.235484	-2.0863
	211748	212551		+	-	SCO0218	nitrate reductase subunit delta NarJ2	101	80	8	14	198592	131614	17064	30021	46	117	8	24	11	17	8190	20216	17502	21888	11	21	1.43994e-82	1.01962e-80	0.179487	-2.47805
	212551	213321	213321	+	-	SCO0219	nitrate reductase subunit delta NarI2	145	175	13	36	283118	285713	28463	73318	88	217	15	44	21	44	14128	36505	31616	57317	23	45	5.80419e-65	3.36016e-63	0.207373	-2.2697
213322	213427	213870	213918	+	-	SCO0220	hypothetical protein	43	32	6	4	83991	53068	13390	8689	35	89	6	19	8	12	5684	15671	12866	16088	15	28	3.84143e-19	7.53166e-18	0.314607	-1.66838
236558	236782	237807	238122	+	-	SCO0247	hypothetical protein	414	493	297	390	807921	802662	630523	788882	291	738	101	146	108	140	92959	120510	162567	179921	69	135	2.33881e-94	1.77336e-92	0.182927	-2.45066
	247871	248680		+	-	SCO0258	hypothetical protein	19	6	8	2	38539	11205	19055	6000	8	23	5	11	2	7	5245	9864	4121	9801	4	8	1.61515e-09	1.64745e-08	0.347826	-1.52356
256240	256281	256442	256444	+	-	SCO0268	hypothetical protein	76	79	8	19	148451	129040	18530	38971	208	516	4	8	4	4	4138	6887	7214	5618	19	36	0	0	0.0697674	-3.8413
	274595	274101		-	-	SCO0283	hypothetical protein	0	0	1	1	601	0	3446	2065	1	3	21	13	11	4	20042	11279	16617	5390	14	26	1.25014e-38	4.59708e-37	8.66667	3.11548
	291315	292592		+	-	SCO0297	hypothetical protein	53	67	17	22	105145	109307	38001	44692	23	58	10	11	12	12	9856	9818	18558	15625	5	10	6.95648e-75	4.58486e-73	0.172414	-2.53605
372953	373045	374001	374001	+	-	SCO0368	transposase	16	20	12	13	31987	33448	27394	27435	12	31	252	227	68	92	231506	187635	102832	118912	93	167	3.55902e-54	1.73259e-52	5.3871	2.42951
	428615	429403	429410	+	-	SCO0408	methyltransferase	9	12	7	8	19289	19515	14994	17434	8	22	83	123	21	22	76783	101858	32624	28907	44	76	7.89499e-15	1.16829e-13	3.45455	1.7885
429992	429956	429492	429492	-	-	SCO0409	spore-associated protein	147	127	17	40	286913	207191	37010	81495	131	329	7	11	4	13	6558	9251	6254	17184	11	21	0	0	0.0638298	-3.96963
480998	481012	481791	481807	+	-	SCO0459	hypothetical protein	136	114	38	81	266090	186380	81628	163987	88	223	61	46	36	42	56021	38049	55304	54569	34	65	3.56285e-27	9.28243e-26	0.29148	-1.77853
	486670	484973		-	-	SCO0464	hypothetical protein	25	28	11	13	49121	46746	23749	26783	8	21	9	15	7	3	8581	12389	11178	5026	2	5	1.17535e-28	3.22768e-27	0.238095	-2.07039
487514	487514	486684		-	-	SCO0465	non-heme chloroperoxidase	39	51	15	24	77079	84401	33039	49027	29	73	3	7	5	6	2916	6556	7928	7874	3	7	2.89462e-201	3.02452e-199	0.0958904	-3.38247
511051	511035	510823	510674	-	-	SCO0489	hypothetical protein	33	36	2	17	64518	59777	5684	34431	77	192	8	12	6	14	7684	9918	10239	18174	28	54	9.05576e-25	2.2232e-23	0.28125	-1.83007
	524920	513989	513989	-	-	SCO0492	peptide synthetase	444	555	105	257	866430	903330	223531	520187	23	57	95	118	116	117	87265	97247	175666	150181	5	11	7.12113e-74	4.58751e-72	0.192982	-2.37346
527888	527838	526786	526784	-	-	SCO0494	iron-siderophore binding lipoprotein	284	345	64	206	554732	561346	137704	416345	158	396	93	148	121	115	85289	122733	183197	147896	65	127	1.68672e-24	4.094e-23	0.320707	-1.64067
532325	532325	530970		-	-	SCO0498	peptide monooxygenase	183	238	22	99	358741	387169	46934	201441	74	183	13	39	29	50	12786	32821	44084	64319	14	28	5.5296e-122	4.93517e-120	0.153005	-2.70834
532493	532501	533448	533467	+	-	SCO0499	formyltransferase	103	129	27	63	202922	210176	58750	128877	63	158	23	31	34	43	21889	26181	51093	55964	20	40	1.61213e-35	5.52511e-34	0.253165	-1.98185
	578092	579228	579228	+	-	SCO0543	peptidase	49	69	46	31	95728	113168	97712	63466	32	81	16	28	11	11	15555	23131	17001	15039	8	15	2.71355e-72	1.70954e-70	0.185185	-2.43296
	586897	583523		-	-	SCO0546	pyruvate carboxylase	30	59	31	20	60431	96428	66534	41910	7	19	10	25	9	19	9789	21243	14333	24800	2	5	8.22614e-33	2.59123e-31	0.263158	-1.926
599978	599978	599712	599670	-	-	SCO0558	hypothetical protein	0	3	0	1	1504	5438	1287	2725	4	10	14	28	10	8	13607	23371	15444	11032	32	59	3.29357e-19	6.48719e-18	5.9	2.56071
603355	603355	601133	601131	-	-	SCO0560	catalase/peroxidase	176	232	83	118	343811	377210	177864	239854	51	128	49	172	64	74	45740	142097	96413	95441	23	42	9.89529e-24	2.3292e-22	0.328125	-1.60768
609517	609517	610356	610356	+	-	SCO0567	insertion element transposase	5	2	7	5	10329	4183	15836	11238	4	12	36	34	21	17	33888	28682	32158	22902	18	35	1.17294e-06	9.01325e-06	2.91667	1.54432
653412	653448	653906	653995	+	-	SCO0615	hypothetical protein	18	16	9	6	36928	26345	19560	12308	20	51	8	8	4	8	8219	7392	7310	10364	9	18	5.90654e-13	7.7381e-12	0.352941	-1.5025
658772	658772	656319		-	-	SCO0617	phosphoketolase	76	78	1	15	149587	128115	3456	32179	12	31	4	26	12	16	3847	22125	18750	21127	3	6	6.36554e-56	3.1526e-54	0.193548	-2.36923
	704114	706393		+	-	SCO0666	catalase	32	46	11	19	63003	75086	25245	38552	8	22	22	20	9	10	20858	17153	14251	12924	3	7	1.35243e-19	2.70739e-18	0.318182	-1.65208
757572	757637	758524	758524	+	-	SCO0714	oxidoreductase	5	6	6	8	10950	10803	13608	18048	5	15	45	38	37	26	41625	31625	55723	34462	23	46	4.41355e-10	4.71512e-09	3.06667	1.61667
	761675	761896		+	-	SCO0718	hypothetical protein	1	1	3	1	3106	2904	7784	2493	7	18	0	2	0	1	844	2446	0	1915	3	5	1.13422e-06	8.73919e-06	0.277778	-1.848
	767331	766591		-	-	SCO0722	hydrolase	8	15	1	6	17231	25396	3634	13591	8	20	3	5	4	1	2940	4222	6103	1745	2	5	3.6203e-17	6.34329e-16	0.25	-2
779875	779826	779131	778468	-	-	SCO0736	hypothetical protein	1198	1389	654	824	2339035	2257485	1386461	1665010	1088	2747	408	784	524	606	374698	645993	788052	778093	480	929	1.19783e-14	1.75436e-13	0.338187	-1.56411
	783096	782467	782313	-	-	SCO0740	hydrolase	106	153	72	91	207290	249336	153243	185635	125	315	23	92	49	46	21206	76061	74233	59151	48	91	1.63074e-29	4.58103e-28	0.288889	-1.79141
796470	796584	796799	796805	+	-	SCO0753	hypothetical protein	31	55	47	40	60858	90901	101396	81486	152	387	174	407	243	247	159930	335561	366470	317143	713	1364	3.87105e-21	8.14917e-20	3.52455	1.81744
806660	806606	806172	805771	-	-	SCO0762	protease inhibitor protein	863	788	177	282	1685748	1280629	375705	570778	895	2248	117	319	272	364	107283	262873	408572	468068	359	716	1.08925e-23	2.5569e-22	0.318505	-1.65061
	840334	840026	840026	-	-	SCO0793	hypothetical protein	6	2	4	6	12251	3595	10300	12615	11	31	2	0	1	1	2186	513	2276	2091	2	5	3.94636e-26	1.00933e-24	0.16129	-2.63227
846812	846809	846084	845486	-	-	SCO0799	hypothetical protein	139	143	27	95	272905	233770	59067	193636	104	261	26	16	23	23	24562	13958	35470	30319	18	35	2.78916e-173	2.71563e-171	0.1341	-2.89862
	882805	882095		-	-	SCO0833	hypothetical protein	30	36	10	9	60285	58764	21620	18783	22	56	9	15	4	4	8682	12803	7057	5765	6	12	1.17126e-41	4.58235e-40	0.214286	-2.22239
883017	883014	882826	882813	-	-	SCO0834	hypothetical protein	110	96	32	28	215687	157300	67940	56777	260	658	16	31	19	17	15412	26107	29312	22732	64	123	2.11288e-81	1.4718e-79	0.18693	-2.41943
	942878	942453		-	-	SCO0896	oxidoreductase	5	4	5	4	10804	7175	11369	8242	8	22	1	3	0	1	1169	2980	452	2519	2	4	5.27969e-24	1.25309e-22	0.181818	-2.45943
943567	943567	942974		-	-	SCO0897	hypothetical protein	14	14	9	15	27890	23264	19411	30877	16	42	9	5	3	3	8997	4557	5452	4640	5	9	6.67226e-28	1.7921e-26	0.214286	-2.22239
949810	949762	948674	948674	-	-	SCO0901	hypothetical protein	11	10	20	18	22590	17601	44359	36980	10	27	104	104	45	66	95876	86439	68712	85159	41	77	1.85967e-10	2.0246e-09	2.85185	1.5119
954429	954429	953440	953311	-	-	SCO0909	hypothetical protein	0	3	9	2	1174	5373	19500	4688	2	7	40	57	9	21	37139	47756	14333	27782	18	32	1.49411e-15	2.35756e-14	4.57143	2.19265
	955864	957204		+	-	SCO0911	hypothetical protein	14	37	9	8	28540	61459	21164	17127	9	23	5	8	9	8	5302	6598	14395	10833	3	6	5.87704e-21	1.22517e-19	0.26087	-1.9386
965948	965943	964984	964984	-	-	SCO0919	hypothetical protein	73	76	35	32	142520	123763	75398	66415	42	106	11	26	14	22	10662	21814	21143	28896	11	21	1.9619e-67	1.16733e-65	0.198113	-2.3356
1058280	1058278	1057892	1057591	-	-	SCO1002	hypothetical protein	3	5	2	2	7067	8390	4238	5842	6	16	23	31	14	23	21745	25904	22392	29956	34	64	1.87236e-12	2.35226e-11	4	2
1144335	1144295	1143786	1143786	-	-	SCO1083	flavin-dependent reductase	2	3	2	0	4397	6395	6189	1990	3	9	12	18	9	11	11813	15001	14141	14489	14	27	3.02238e-05	0.000186838	3	1.58496
1151779	1151783	1152634	1152634	+	-	SCO1093	hydroxylase	7	9	4	6	15590	15525	8913	13954	6	15	39	45	23	37	36337	37710	35820	48382	24	46	4.29564e-09	4.25001e-08	3.06667	1.61667
1161696	1161710	1162411	1162411	+	-	SCO1104	TetR family transcriptional regulator	13	18	28	21	26541	30150	59591	42608	21	56	169	152	85	92	155434	125271	128146	118801	100	187	1.8859e-18	3.55912e-17	3.33929	1.73954
1164063	1164110	1164766	1164873	+	-	SCO1106	lipoprotein	2	3	2	4	3931	5486	5338	9777	3	9	38	47	23	29	35330	39179	34983	37749	30	56	1.1127e-34	3.66678e-33	6.22222	2.63743
1165899	1165916	1166995	1166995	+	-	SCO1109	oxidoreductase	14	17	22	6	28084	28710	46914	14112	10	27	75	119	75	69	69385	98468	113188	88827	44	85	2.44782e-14	3.5308e-13	3.14815	1.6545
1176008	1175927	1174890	1174890	-	-	SCO1117	hypothetical protein	8	17	9	10	17425	28477	19679	20848	8	20	49	100	33	48	45587	82668	49962	62116	31	57	8.47845e-10	8.84815e-09	2.85	1.51096
1205898	1205898	1207775		+	-	SCO1147	ABC transporter transmembrane subunit	2	5	4	0	4135	8575	8626	1972	1	3	78	81	28	28	71815	67489	42054	36670	16	29	2.26157e-98	1.81095e-96	9.66667	3.27302
	1207772	1209553	1209787	+	-	SCO1148	ABC transporter	12	8	6	6	23978	13401	14618	13787	3	9	64	106	28	35	59486	87842	42452	45078	18	32	2.07391e-16	3.4638e-15	3.55556	1.83007
1244909	1244920	1245774		+	-	SCO1181	hypothetical protein	22	46	15	21	44015	74941	32890	42897	22	56	335	298	125	111	307336	245574	188395	143256	142	258	9.77724e-43	3.93293e-41	4.60714	2.20387
	1245771	1250951	1250951	+	-	SCO1182	hypothetical protein	74	58	48	43	144568	95438	102376	86966	8	20	321	421	188	243	294983	347305	282991	311934	32	59	2.0659e-11	2.41482e-10	2.95	1.56071
1316289	1316289	1317512		+	-	SCO1244	biotin synthase	52	59	76	66	101524	96991	161196	133547	39	100	36	43	27	43	33091	35752	41547	56274	17	34	3.99731e-18	7.39718e-17	0.34	-1.55639
	1317505	1318791	1318791	+	-	SCO1245	adenosylmethionine-8-amino-7-oxononanoate aminotransferase	55	67	78	52	107387	110369	166207	106065	37	95	33	37	24	32	30475	31074	36506	42248	14	27	4.88742e-30	1.38203e-28	0.284211	-1.81497
	1318793	1319509	1319509	+	bioD	SCO1246	dithiobiotin synthetase	15	23	29	24	31006	37784	61642	49632	24	62	19	18	10	8	17583	14889	15094	10270	10	20	3.96027e-19	7.72928e-18	0.322581	-1.63227
1325285	1325285	1326727	1326727	+	-	SCO1254	adenylosuccinate lyase	174	238	197	233	340073	386951	418688	472081	110	280	130	142	84	114	119874	117555	126760	146906	46	88	1.26572e-25	3.15253e-24	0.314286	-1.66985
1363304	1363304	1364707	1364715	+	-	SCO1291	hypothetical protein	10	15	12	14	20502	25034	26463	29137	7	18	116	162	65	72	106944	133636	99094	93531	42	77	5.22826e-30	1.47354e-28	4.27778	2.09686
1364716	1364716	1367439	1367439	+	-	SCO1292	hypothetical protein	18	11	18	12	35967	19274	39645	26086	4	11	154	179	86	87	141745	148054	130169	112567	26	48	5.77537e-34	1.85331e-32	4.36364	2.12553
1370161	1370161	1368938	1368938	-	-	SCO1294	cystathionine gamma-synthase	50	43	22	25	99136	70283	47053	50562	21	54	5	22	14	20	5274	18606	22261	26576	7	14	4.59707e-31	1.34429e-29	0.259259	-1.94753
1385454	1385454	1386677	1386677	+	-	SCO1308	4-hydroxybenzoate 3-monooxygenase	5	4	9	5	10930	8004	20540	11424	3	10	74	77	24	43	68268	64098	36341	56298	25	45	9.86746e-24	2.32905e-22	4.5	2.16993
1391259	1391259	1390456	1390456	-	-	SCO1314	sugar acetyltransferase	34	39	34	39	67517	63663	72625	80267	34	88	20	18	7	18	19011	15096	11878	23236	11	21	9.15344e-40	3.42475e-38	0.238636	-2.06711
1397507	1397416	1396238	1396166	-	-	SCO1321	elongation factor Tu	5	3	9	6	10037	6371	19916	12689	3	10	47	78	23	26	43363	64545	35724	33589	20	37	3.19588e-14	4.57898e-13	3.7	1.88753
1411647	1411647	1411826		+	-	SCO1334	hypothetical protein	0	0	0	0	1349	1319	0	0	1	3	9	3	3	1	8772	3282	5095	2536	14	27	1.08467e-16	1.85129e-15	9	3.16993
1418916	1418868	1418317	1418317	-	-	SCO1342	hypothetical protein	2	18	12	4	5494	29659	27037	8382	12	31	47	65	49	37	43573	53700	74034	48629	51	99	3.86683e-12	4.733e-11	3.19355	1.67516
1452574	1452656	1452859	1452860	+	-	SCO1375	hypothetical protein	41	35	25	19	80487	57058	53679	39054	110	282	14	24	13	18	13698	20158	19964	23125	49	94	2.19455e-19	4.37278e-18	0.333333	-1.58496
1496966	1496950	1495964	1495943	-	-	SCO1406	hypothetical protein	14	36	17	18	29152	58804	36951	38291	16	41	225	175	76	73	207040	144308	114800	93730	78	141	2.78116e-20	5.64668e-19	3.43902	1.782
1515701	1515752	1517212	1517212	+	-	SCO1420	hypothetical protein	21	28	34	25	41083	46118	73051	50534	14	36	298	294	152	170	273242	242929	228955	218648	88	164	9.89199e-42	3.88783e-40	4.55556	2.18763
1549307	1549307	1550002	1550031	+	-	SCO1452	hypothetical protein	1	2	0	2	2553	3732	0	4586	1	3	27	21	10	12	24910	17927	15972	16059	14	26	6.86258e-29	1.90287e-27	8.66667	3.11548
1570907	1570932	1571951	1571951	+	-	SCO1471	transposase	16	22	14	14	32860	35853	29840	29221	12	31	295	262	78	100	271132	216147	117824	128550	100	179	1.20216e-66	7.05488e-65	5.77419	2.52962
1599869	1599845	1599480	1599480	-	-	SCO1497	hypothetical protein	1	2	2	8	2844	4810	5358	17136	8	20	40	28	21	13	36981	23412	32405	16938	39	74	2.59066e-11	3.00363e-10	3.7	1.88753
	1632106	1634304	1634304	+	-	SCO1528	elongation factor G	59	54	25	33	115930	88158	54560	67755	14	37	22	30	13	18	20987	25262	20362	24156	5	10	1.51041e-31	4.54077e-30	0.27027	-1.88753
1650185	1650185	1649733	1649653	-	-	SCO1540	hypothetical protein	56	62	101	103	109416	100989	215628	209414	135	350	643	542	259	302	589518	446734	389088	388762	543	1001	2.39462e-11	2.79145e-10	2.86	1.51602
1668194	1668129	1666903	1666829	-	-	SCO1555	methyltransferase	5	7	10	6	10853	12372	21877	13889	4	12	80	72	49	56	73352	59909	74795	71982	29	57	3.35193e-31	9.93749e-30	4.75	2.24793
1669903	1669883	1669056	1669009	-	-	SCO1557	lipoprotein	45	80	54	59	88593	130600	115975	119387	54	137	28	53	21	18	26285	43890	32912	23505	20	38	1.15614e-32	3.61526e-31	0.277372	-1.8501
	1670672	1669950	1669950	-	-	SCO1558	ABC transporter permease	13	18	22	11	27113	30255	48459	23974	17	44	9	14	9	3	8624	12252	13839	4558	7	13	3.68299e-19	7.23758e-18	0.295455	-1.75899
1674232	1674203	1673718	1673678	-	-	SCO1563	acetyltransferase	12	7	13	12	24444	11503	28246	25472	17	46	101	68	38	44	93079	56672	57526	56778	73	135	1.9186e-11	2.24878e-10	2.93478	1.55325
1691495	1691495	1692058	1692102	+	-	SCO1581	hypothetical protein	3	6	5	6	6785	9838	10725	12112	6	17	64	33	20	20	58913	27245	31513	25685	34	63	2.28435e-12	2.86144e-11	3.70588	1.88982
1695234	1695246	1695704	1695704	+	-	SCO1584	hypothetical protein	5	2	4	4	10930	3611	9894	9368	7	18	61	55	22	30	56450	45525	33200	38832	51	94	8.7695e-28	2.34803e-26	5.22222	2.38466
1698333	1698333	1699295	1699295	+	-	SCO1588	hypothetical protein	9	5	8	3	17804	9411	18926	6056	5	13	45	38	22	28	41577	31827	33968	36835	19	37	1.85873e-07	1.55523e-06	2.84615	1.50901
1709298	1709248	1708109	1708100	-	-	SCO1596	two-component sensor	15	27	16	16	29579	44638	34277	34198	12	31	146	127	87	89	134676	104619	131232	115362	56	106	5.18461e-19	1.00275e-17	3.41935	1.77372
1738998	1738998	1738408	1738389	-	-	SCO1624	acetyltransferase	3	2	7	1	6873	4722	15479	3860	4	13	79	72	18	12	72469	60087	28173	16516	43	74	5.91784e-35	1.98839e-33	5.69231	2.50901
1752146	1752132	1751179	1751175	-	-	SCO1637	hypothetical protein	61	60	79	77	120085	97771	169159	155754	55	142	583	539	292	365	534590	444573	438824	469568	264	494	3.92661e-18	7.28208e-17	3.47887	1.79862
	1790845	1793163	1793177	+	-	SCO1671	hypothetical protein	44	38	39	28	87535	62995	82767	58526	12	31	320	310	120	163	293904	256002	181571	209204	55	101	2.80392e-17	4.9946e-16	3.25806	1.70402
	1825614	1824517		-	-	SCO1705	alcohol dehydrogenase	20	18	8	6	40656	30021	17034	12512	9	22	3	14	4	4	3054	11826	7063	5659	3	6	7.67441e-21	1.59598e-19	0.272727	-1.87447
1827026	1827026	1825638		-	-	SCO1706	aldehyde dehydrogenase	56	76	8	16	110134	124680	18688	32616	20	51	14	22	31	18	12882	18635	46876	23582	9	18	3.01728e-17	5.33031e-16	0.352941	-1.5025
1847564	1847564	1848331		+	-	SCO1727	hypothetical protein	12	18	5	8	23774	29305	12409	16829	10	26	5	8	4	6	5455	7020	6240	8712	4	8	2.83835e-13	3.80578e-12	0.307692	-1.70044
1848849	1848849	1849775		+	-	SCO1729	hypothetical protein	3	2	6	3	7174	3619	12894	6298	3	8	79	82	27	41	73242	68130	41499	53872	35	63	5.17304e-74	3.35777e-72	7.875	2.97728
	1849756	1850256		+	-	SCO1730	hypothetical protein	2	3	3	0	5688	5502	7289	0	3	9	36	36	8	8	33764	29671	12344	10540	24	43	5.43159e-16	8.78073e-15	4.77778	2.25634
1850887	1850887	1850270	1850083	-	-	SCO1731	hypothetical protein	15	10	16	12	30065	17633	35723	25946	17	44	179	137	62	67	164226	113556	94314	86225	101	185	4.32003e-29	1.20961e-27	4.20455	2.07195
1851023	1851039	1851173	1851212	+	-	SCO1732	hypothetical protein	43	45	30	30	85816	73807	64177	62080	208	529	9	18	14	17	8367	15262	21918	22328	63	125	3.79176e-42	1.50406e-40	0.236295	-2.08134
1854524	1854524	1854078		-	-	SCO1736	MarR family transcriptional regulator	0	2	2	1	0	3338	5358	2456	2	6	29	33	9	7	26633	27195	14601	9561	24	43	4.10788e-30	1.16544e-28	7.16667	2.8413
	1855990	1855022	1854629	-	-	SCO1738	hypothetical protein	2	3	2	4	4630	5872	4783	8958	2	6	229	211	79	128	210324	174397	119943	165016	94	172	0	0	28.6667	4.8413
1859609	1859544	1855987		-	-	SCO1739	DNA polymerase III subunit alpha	13	11	12	7	26162	18003	25987	14271	2	5	959	812	361	439	878912	669504	542431	563510	101	186	0	0	37.2	5.21723
1862249	1862249	1863169		+	-	SCO1742	ABC transporter ATP-binding protein	3	6	4	3	6717	10586	9161	7796	3	9	63	47	23	26	58235	38773	35806	34497	24	45	1.48459e-24	3.61362e-23	5	2.32193
	1863166	1863885		+	-	SCO1743	ABC-transporter transmembrane protein	3	7	3	4	7222	12291	7061	8800	4	12	72	49	22	20	66268	40980	33708	26341	31	58	7.66486e-23	1.72369e-21	4.83333	2.27302
	1865045	1865710	1865710	+	-	SCO1745	two-component system response regulator	2	1	2	4	4290	2300	5328	8465	2	7	15	19	17	11	14433	15675	26102	14934	13	26	1.71223e-08	1.57916e-07	3.71429	1.89308
	1886502	1885483	1885479	-	-	SCO1766	glycohydrolase	8	9	7	2	16998	15670	15479	5442	5	13	90	118	25	37	82888	97839	38543	48365	37	65	3.25385e-33	1.03639e-31	5	2.32193
1887231	1887218	1886499		-	-	SCO1767	DNA hydrolase	11	14	5	13	21881	23425	11310	27463	11	29	118	160	21	34	108992	132250	31808	43836	64	110	8.30534e-21	1.72301e-19	3.7931	1.92338
1893690	1893608	1892493	1892446	-	-	SCO1773	L-alanine dehydrogenase	775	950	382	445	1512328	1544405	810706	899851	425	1067	328	487	254	309	301121	401866	382298	396859	176	332	4.38768e-23	9.9718e-22	0.311153	-1.68431
1924417	1924446	1924952	1924973	+	-	SCO1795	hypothetical protein	17	14	19	20	33957	24205	41101	40961	26	69	174	132	59	59	160154	109487	89698	76910	118	215	5.33318e-15	7.9469e-14	3.11594	1.63967
1936844	1936844	1938898	1938898	+	-	SCO1807	hypothetical protein	6	9	7	6	12891	15477	16598	12410	2	6	70	74	29	34	64455	61486	43776	44498	14	26	3.00835e-17	5.32552e-16	4.33333	2.11548
1950093	1950093	1949812	1949776	-	-	SCO1819	hypothetical protein	0	0	0	1	0	1335	2000	3609	2	6	19	15	11	13	17669	13150	17639	17072	30	58	4.20569e-50	1.89654e-48	9.66667	3.27302
1958139	1958139	1959125	1959125	+	-	SCO1827	DNA polymerase III subunit epsilon	32	40	40	35	63236	66068	86510	71169	28	72	271	257	110	142	249262	212103	165839	182686	111	205	3.19202e-12	3.92385e-11	2.84722	1.50956
1959126	1959189	1959422	1959460	+	-	SCO1828	hypothetical protein	3	1	2	3	7445	2839	5476	8065	9	25	28	17	9	13	26399	14500	14518	17084	41	77	1.69603e-06	1.28371e-05	3.08	1.62293
1973928	1973943	1975214	1975214	+	-	SCO1845	low-affinity phosphate transport protein	157	214	98	119	307038	347888	209695	241436	86	217	87	78	48	61	80382	64537	72944	79224	30	58	1.70197e-38	6.17902e-37	0.267281	-1.90357
1975238	1975249	1975470	1975470	+	-	SCO1846	hypothetical protein	19	20	11	10	37773	32620	24482	21564	51	131	10	12	4	9	9593	10609	7317	11600	23	44	6.21102e-15	9.22287e-14	0.335878	-1.57399
	1978354	1982007		+	cobN	SCO1849	cobaltochelatase subunit CobN	780	1077	736	751	1523289	1750197	1560651	1517573	171	434	552	763	378	407	506147	629166	568170	523488	81	152	3.38679e-15	5.16334e-14	0.35023	-1.51362
	1982004	1984022		+	-	SCO1850	chelatase	299	348	251	310	583817	566197	532554	626914	112	285	214	251	113	148	196778	207206	170365	190742	51	94	1.42016e-22	3.1523e-21	0.329825	-1.60023
	1984022	1984621		+	-	SCO1851	cob(I)yrinic acid a,c-diamide adenosyltransferase	224	288	136	140	437433	469077	289967	282882	244	616	102	159	54	78	94138	131265	81942	100310	93	169	3.69955e-37	1.29379e-35	0.274351	-1.86591
1986807	1987618	1988463	1988468	+	-	SCO1855	precorrin-4 C11-methyltransferase	183	241	228	208	357246	392301	484104	419992	191	488	152	213	87	92	140041	175929	131294	118900	91	167	2.38234e-21	5.05245e-20	0.342213	-1.54703
1988469	1988469	1989701	1989701	+	-	SCO1856	precorrin-6Y C5,15-methyltransferase	219	238	217	239	428851	387547	460146	483477	139	356	153	185	70	94	140986	152893	105596	121279	57	105	3.84314e-30	1.09395e-28	0.294944	-1.76149
1989724	1989779	1991530		+	-	SCO1857	bifunctional CbiGH	349	319	234	279	682691	518397	497137	565047	126	322	185	266	127	132	169748	219699	191866	169762	57	107	1.04301e-22	2.3333e-21	0.332298	-1.58945
	1991527	1992444	1992473	+	-	SCO1858	hypothetical protein	296	352	177	232	578730	572657	375973	469122	215	543	102	210	86	106	93713	173416	129476	137186	78	145	1.47572e-38	5.4034e-37	0.267035	-1.9049
1992485	1992485	1993504	1993546	+	-	SCO1859	hypothetical protein	136	145	105	131	265847	236465	223006	266006	95	242	105	131	51	46	96883	108581	77038	59813	46	83	1.45597e-21	3.1265e-20	0.342975	-1.54382
	2002980	2001886		-	-	SCO1868	hypothetical protein	14	14	17	12	28570	24084	37357	24309	10	26	9	11	8	7	8381	9545	12578	9216	4	9	7.33833e-14	1.0207e-12	0.346154	-1.53051
2007936	2007938	2009392	2009468	+	-	SCO1875	penicillin binding protein	146	181	110	116	285477	294449	235020	234840	71	180	112	114	34	48	103407	94188	51155	62661	29	53	1.45349e-30	4.17902e-29	0.294444	-1.76393
2040918	2040480	2038879	2038878	-	-	SCO1905	hypothetical protein	13	13	32	15	25686	21301	69416	31630	8	23	166	174	62	61	152126	143836	93903	79534	40	73	4.57778e-16	7.44258e-15	3.17391	1.66626
2059304	2059304	2060092	2060097	+	-	SCO1927	aminoglycoside acetyltransferase	5	5	4	5	9882	8824	9616	12029	4	12	41	41	19	14	37745	34439	28619	18455	20	37	2.49086e-07	2.05604e-06	3.08333	1.62449
2066638	2066713	2068800	2068800	+	-	SCO1935	transketolase	3103	4058	1835	2331	6054907	6594755	3891254	4705972	1010	2543	1301	2914	1222	1399	1193012	2400836	1836684	1796010	466	865	1.16538e-06	8.96318e-06	0.340149	-1.55576
2068804	2068835	2069953	2069956	+	-	SCO1936	transaldolase	1554	1902	852	1079	3033142	3090998	1807665	2179560	896	2259	525	1326	606	742	481576	1092623	911357	953216	409	768	5.38193e-10	5.69992e-09	0.339973	-1.55651
2097355	2097318	2094274	2094269	-	uvrA	SCO1958	excinuclease ABC subunit A	94	130	96	118	185282	211543	205278	239771	27	69	910	974	474	592	833974	802380	712646	759925	137	255	2.58054e-20	5.25179e-19	3.69565	1.88583
2109316	2109316	2109870	2109870	+	-	SCO1969	DNA-methyltransferase	18	24	19	15	36646	40012	40784	31630	26	67	218	163	69	84	199947	134973	104793	107944	135	246	2.67023e-23	6.11726e-22	3.67164	1.87643
2118928	2118766	2117906		-	-	SCO1979	DNA-binding protein	3	11	4	5	6018	18148	8834	10224	5	12	36	36	17	25	33272	29998	25773	32716	18	35	9.8754e-07	7.6365e-06	2.91667	1.54432
	2125581	2124799	2124799	-	-	SCO1986	hypothetical protein	1	1	3	2	3737	2083	7744	4251	2	5	38	45	10	3	35716	37246	15904	4030	17	29	2.20899e-20	4.5279e-19	5.8	2.53605
2125668	2125668	2126168		+	-	SCO1987	hypothetical protein	0	0	0	0	1543	828	980	1600	0	2	55	59	11	17	50670	48696	17886	22978	40	69	0	0	34.5	5.10852
	2126165	2126716	2126741	+	-	SCO1988	hypothetical protein	0	4	0	0	1893	6548	564	1600	2	4	88	74	14	19	81098	61731	21658	25128	49	85	8.49737e-276	1.04008e-273	21.25	4.40939
2147682	2147859	2148404		+	-	SCO2006	hypothetical protein	3	1	5	3	7727	2670	12419	6921	5	13	28	25	14	16	26366	21073	22495	20851	22	41	3.45783e-07	2.81622e-06	3.15385	1.65711
2165724	2165724	2165374	2165374	-	-	SCO2019	chorismate mutase	4	3	0	1	8979	6258	1327	3832	5	14	13	19	11	15	12400	15721	18009	19703	24	46	5.01941e-07	4.00059e-06	3.28571	1.71621
2168234	2168234	2167476	2167476	-	-	SCO2022	hypothetical protein	7	17	13	19	15124	28445	28087	39538	14	36	119	89	49	52	109932	74112	73595	67998	57	107	9.07041e-12	1.08845e-10	2.97222	1.57154
2168317	2168433	2169291	2169291	+	-	SCO2023	hypothetical protein	31	21	24	21	61964	34598	51450	43064	21	55	259	229	104	103	237950	188674	157232	133366	114	208	1.31788e-26	3.39088e-25	3.78182	1.91908
	2246961	2244997	2244997	-	-	SCO2090	cell division protein	50	63	46	50	97563	102429	99277	102549	20	51	45	37	27	24	41826	31012	41320	31415	9	18	2.0598e-16	3.44694e-15	0.352941	-1.5025
2387313	2387313	2388005		+	-	SCO2223	TetR family transcriptional regulator	12	19	27	19	24541	31131	57224	38533	21	54	186	144	64	83	171309	118834	96269	107575	97	178	2.3708e-17	4.24958e-16	3.2963	1.72085
	2388002	2388466	2388466	+	-	SCO2224	hypothetical protein	5	6	7	12	11591	10948	16618	26039	13	35	85	42	19	32	77948	34841	29956	41820	54	99	2.84737e-09	2.85671e-08	2.82857	1.50007
	2394982	2394422	2394422	-	-	SCO2227	acetyltransferase	5	7	10	14	11416	11519	21788	29351	12	33	3	9	0	3	3269	8088	1261	5003	4	7	1.99675e-21	4.24521e-20	0.212121	-2.23704
	2396807	2395074		-	-	SCO2228	alpha-glucosidase	132	167	144	170	257703	271619	305239	344032	66	169	28	21	2	20	26538	17546	4354	25808	5	10	0	0	0.0591716	-4.07895
	2397855	2396944		-	-	SCO2229	maltose permease	47	80	68	65	92185	130263	144696	131742	53	136	11	8	10	6	10309	6801	15602	8167	5	11	0	0	0.0808824	-3.62803
	2398873	2397869	2397869	-	-	SCO2230	maltose permease	78	92	55	77	153431	150020	117688	156535	56	143	15	15	5	2	14414	12708	8319	2765	5	9	0	0	0.0629371	-3.98995
2400268	2400259	2398988	2398988	-	-	SCO2231	maltose-binding protein	464	547	343	473	907086	889461	727453	956563	269	684	37	56	22	40	34074	46514	33927	51822	17	32	0	0	0.0467836	-4.41785
	2433311	2434606	2434606	+	-	SCO2264	hypothetical protein	1	3	1	1	3125	5727	4030	3358	1	3	103	74	18	13	94816	61184	27624	17922	22	38	5.13456e-151	4.8881e-149	12.6667	3.66297
2439746	2439746	2438127	2438127	-	-	SCO2270	hypothetical protein	215	316	21	118	420211	514319	46172	239138	76	188	97	58	67	65	89026	48497	101769	84620	25	49	1.76532e-40	6.66312e-39	0.260638	-1.93988
2474024	2474024	2473023	2473022	-	-	SCO2304	dehydrogenase	11	24	9	14	22318	40382	19461	29295	11	27	109	97	58	71	100634	80271	88272	91393	47	89	3.53787e-15	5.37455e-14	3.2963	1.72085
2474063	2474063	2474989		+	-	SCO2305	ABC transporter ATP-binding protein	4	4	2	1	8649	6556	5239	2428	2	6	43	43	8	18	39587	35892	12461	24062	17	30	1.66618e-20	3.42345e-19	5	2.32193
2481902	2481918	2483546	2483546	+	-	SCO2311	hypothetical protein	7	10	7	10	13940	16249	15965	20801	4	10	80	64	38	33	73867	53141	58212	42969	18	35	8.12752e-15	1.19856e-13	3.5	1.80735
2521158	2521200	2521838	2521838	+	-	SCO2351	hypothetical protein	35	35	33	34	68857	57284	70179	70527	40	104	314	306	93	127	287819	252409	140785	163071	184	330	2.86194e-16	4.70655e-15	3.17308	1.66588
2522807	2522807	2522166	2522162	-	-	SCO2353	hypothetical protein	23	25	18	22	45752	41114	38169	45725	26	66	205	181	83	107	188754	149730	125224	137719	127	234	4.40631e-22	9.65557e-21	3.54545	1.82597
2522814	2522814	2523149	2523404	+	-	SCO2354	hypothetical protein	11	16	4	15	22211	26779	9220	30961	26	66	138	141	70	96	126671	116392	106083	124302	188	352	1.25824e-49	5.6149e-48	5.33333	2.41504
2527923	2527923	2528804		+	-	SCO2360	hypothetical protein	18	30	15	17	36122	48749	32722	36301	17	43	9	15	10	12	8853	12558	15890	15742	7	15	8.64684e-16	1.38738e-14	0.348837	-1.51937
2549404	2549404	2549871	2549871	+	-	SCO2379	acetyltransferase	4	2	2	3	9076	3491	4496	7256	5	12	39	30	10	18	36046	25039	15801	23957	29	53	4.77444e-14	6.76156e-13	4.41667	2.14296
2645538	2645538	2646071	2646071	+	-	SCO2459	hypothetical protein	1	3	3	1	3193	5912	6645	2502	3	8	29	22	14	17	26996	18768	21356	22164	22	41	9.68151e-18	1.76117e-16	5.125	2.35755
2646667	2646650	2646222	2646222	-	-	SCO2460	hypothetical protein	7	12	16	7	15581	20625	35109	15564	19	50	92	69	42	48	84602	57140	63555	62409	83	156	1.03698e-12	1.33809e-11	3.12	1.64155
2689954	2690016	2690456	2690612	+	-	SCO2496	hypothetical protein	1	1	4	1	2465	3169	9388	3563	4	10	32	30	10	7	29497	25486	15801	9942	25	45	1.6693e-13	2.27024e-12	4.5	2.16993
2691805	2691805	2693250	2693250	+	-	SCO2498	efflux protein	6	15	6	6	12620	24921	12974	12857	4	10	60	66	33	35	55500	55161	49975	45008	19	35	7.95302e-13	1.03558e-11	3.5	1.80735
2751450	2751450	2750935		-	-	SCO2550	lipoprotein	21	22	6	10	41151	36167	12835	20262	21	53	10	7	5	3	9760	6449	8373	5126	7	14	5.35955e-23	1.21483e-21	0.264151	-1.92057
2845036	2844986	2844276	2844267	-	-	SCO2618	ATP-dependent Clp protease proteolytic subunit	1066	1375	635	835	2080312	2234864	1347212	1686752	1026	2584	443	847	333	427	406095	698046	500514	548131	410	756	1.23539e-23	2.88416e-22	0.29257	-1.77315
2845738	2845696	2845037	2845037	-	clpP	SCO2619	ATP-dependent Clp protease proteolytic subunit	1272	1524	654	899	2483457	2476639	1387540	1815117	1227	3091	566	1003	431	524	519082	826980	647609	673505	544	1010	2.39921e-15	3.69056e-14	0.326755	-1.61372
2851873	2851911	2853152	2853446	+	-	SCO2625	hypothetical protein	36	62	20	18	71070	100965	42824	37705	20	50	258	336	92	134	236933	277303	138351	172093	92	165	2.37499e-17	4.24958e-16	3.3	1.72247
2854591	2854591	2854112	2854104	-	-	SCO2627	ribose-5-phosphate isomerase B	318	399	215	252	620852	648395	456244	509945	460	1164	175	253	139	163	160985	208552	210006	210001	217	411	4.55566e-19	8.851e-18	0.353093	-1.50188
2858889	2858918	2859937	2859937	+	-	SCO2632	transposase	13	21	13	13	26851	35186	29256	27286	11	29	271	243	72	96	248995	200885	109073	123254	93	167	6.85112e-65	3.93962e-63	5.75862	2.52572
2860063	2860089	2860730	2860746	+	-	SCO2633	superoxide dismutase	3606	4642	1257	1574	7037656	7544614	2664326	3179272	3191	7953	359	2826	1006	1359	329683	2328077	1511809	1743895	1242	2302	1.11951e-11	1.33593e-10	0.289451	-1.78861
2883959	2883956	2883219	2883219	-	-	SCO2651	dehydrogenase/reductase	7	5	8	1	14115	8744	17767	2818	5	14	48	40	29	20	44685	33740	44249	26722	26	50	2.03778e-11	2.38521e-10	3.57143	1.8365
2885480	2885483	2886067	2886067	+	-	SCO2654	hypothetical protein	2	4	10	3	5766	6853	22204	6502	6	17	41	32	20	14	37988	27117	31129	18426	26	49	2.61484e-06	1.92143e-05	2.88235	1.52725
2886657	2886641	2886105	2885995	-	-	SCO2655	hypothetical protein	146	160	64	97	286127	261555	137525	197181	162	410	63	86	51	72	58054	71454	77820	93309	73	139	1.01945e-21	2.20572e-20	0.339024	-1.56054
2894071	2894115	2895032	2895085	+	-	SCO2662	kinase	2	4	2	7	5698	7553	5962	14205	3	9	35	43	18	21	32089	35905	27158	28169	18	33	4.29542e-12	5.23516e-11	3.66667	1.87447
	2974646	2973144		-	-	SCO2726	methylmalonic acid semialdehyde dehydrogenase	58	55	21	27	115115	89783	45756	55474	20	50	22	37	14	22	20342	31087	22453	28234	9	16	2.56685e-20	5.23637e-19	0.32	-1.64386
3014731	3014708	3010977	3010919	-	-	SCO2763	ABC transporter ATP-binding protein	15	18	30	22	31026	30351	64375	45827	4	11	191	161	74	102	175791	132916	111960	131075	20	36	1.23217e-17	2.23669e-16	3.27273	1.71049
3035641	3035641	3037083	3037105	+	-	SCO2782	pyridoxal-dependent decarboxylase	215	351	27	92	419570	571916	57522	187366	87	214	90	45	81	44	82721	37710	122008	57704	26	51	3.08238e-49	1.36133e-47	0.238318	-2.06904
3037106	3037106	3038347		+	-	SCO2783	monooxygenase	258	418	31	126	504106	680403	67604	254981	123	303	75	39	78	59	68750	32709	117687	76283	29	59	5.72986e-82	4.02405e-80	0.194719	-2.36053
	3038344	3038898		+	-	SCO2784	aceytltranferase	95	182	20	53	186253	296371	44042	107600	116	285	35	15	34	23	32260	12786	51779	30554	28	57	1.77635e-71	1.11093e-69	0.2	-2.32193
	3038895	3040682	3040697	+	-	SCO2785	hypothetical protein	450	758	54	252	880001	1232362	116361	510121	156	382	186	78	132	98	170984	64827	199197	126833	39	78	9.81194e-73	6.27378e-71	0.204188	-2.29203
3065876	3065876	3066904	3066904	+	-	SCO2808	hypothetical protein	18	26	16	23	37035	43294	34317	47027	15	39	180	158	64	83	165156	130710	96255	107640	66	121	1.65547e-15	2.58834e-14	3.10256	1.63346
	3083161	3082430	3082430	-	-	SCO2822	decarboxylase	4	7	3	4	8455	12380	7190	9052	5	12	53	50	12	17	49315	41269	19340	22363	25	45	1.77599e-11	2.09308e-10	3.75	1.90689
3118040	3118362	3121199	3121199	+	-	SCO2863	helicase	26	34	24	26	50946	56584	52807	53735	7	18	219	284	127	140	200863	234651	190837	180173	38	71	1.04314e-25	2.621e-24	3.94444	1.97982
3130078	3130105	3130731	3130734	+	-	SCO2876	acetyltransferase	3	3	7	3	7727	6105	15776	6409	5	14	59	54	13	16	54899	44656	20835	20980	32	56	1.8335e-14	2.66714e-13	4	2
3149049	3149049	3147985	3147952	-	-	SCO2894	ABC transporter ATP-binding protein	2	1	5	4	5747	2477	11122	10066	2	6	49	46	14	20	45019	38219	22522	25878	17	30	1.37624e-18	2.62036e-17	5	2.32193
	3149945	3149058	3149058	-	-	SCO2895	integral membrane transport protein	0	6	4	3	0	10103	10151	7889	3	7	63	57	29	20	58546	47127	44530	25984	27	49	4.37694e-41	1.68926e-39	7	2.80735
3150744	3150744	3149938		-	-	SCO2896	hypothetical protein	0	2	0	0	0	4625	0	1925	0	2	52	51	19	19	48312	42520	28976	24519	24	44	0	0	22	4.45943
3262378	3262446	3263402	3263402	+	-	SCO2995	ABC transporter	5	15	10	12	11445	25066	21867	25620	8	21	109	83	35	65	100534	69095	53658	83958	43	80	2.52325e-19	5.01606e-18	3.80952	1.92961
3273883	3273572	3268611	3268608	-	-	SCO2999	hypothetical protein	3017	3692	1973	2562	5887030	6000796	4182073	5172620	423	1070	1303	2385	1075	1305	1194468	1964922	1615142	1675205	174	324	7.26014e-10	7.61382e-09	0.302804	-1.72355
3283790	3283623	3282859	3282859	-	-	SCO3009	hypothetical protein	1783	1860	545	801	3480613	3023940	1155491	1618811	1207	3032	402	797	392	557	369113	656664	589575	715326	402	761	1.30085e-31	3.93841e-30	0.250989	-1.9943
3303438	3303453	3304409	3304409	+	-	SCO3021	hypothetical protein	43	56	58	36	85020	92052	123818	73076	38	97	425	340	138	192	389785	280718	208339	246525	160	293	7.85383e-14	1.08535e-12	3.02062	1.59484
3326958	3326855	3325773	3325773	-	-	SCO3039	nucleotide phosphorylase	20	7	18	14	40646	12557	40061	29649	10	28	108	126	71	87	99136	104155	107118	112707	51	97	1.79592e-18	3.39679e-17	3.46429	1.79256
3358782	3358788	3359225	3359225	+	-	SCO3065	hypothetical protein	5	8	7	8	11659	13474	15658	17136	12	33	114	88	42	63	105131	73184	64289	81304	99	184	3.14068e-46	1.31265e-44	5.57576	2.47917
3367586	3367547	3365829		-	-	SCO3073	urocanate hydratase	1135	1416	676	823	2214852	2301005	1434188	1663391	439	1107	274	933	492	567	251391	768689	739222	727624	189	361	2.16314e-16	3.60326e-15	0.326107	-1.61658
3369483	3369483	3369953	3370032	+	-	SCO3076	hypothetical protein	4	8	7	7	9183	13852	16034	14410	11	28	39	52	29	30	36633	43608	44242	38498	46	86	5.73579e-10	6.05225e-09	3.07143	1.61891
3392817	3392817	3392083	3391836	-	-	SCO3097	hypothetical protein	22	51	133	67	43490	82905	283193	135975	71	185	586	599	352	389	537640	493782	528736	499267	372	700	2.95873e-22	6.5336e-21	3.78378	1.91983
3394235	3394196	3393171	3393140	-	-	SCO3098	hypothetical protein	80	82	69	70	157402	133698	147410	141780	55	141	809	1017	546	549	742103	838285	821480	705419	404	757	5.46226e-53	2.60004e-51	5.36879	2.4246
3401899	3401899	3402504	3402553	+	-	SCO3105	hypothetical protein	0	3	1	1	1514	5397	4070	3805	2	6	50	18	13	14	46470	14897	20862	18977	22	41	4.46318e-34	1.43761e-32	6.83333	2.77259
3439732	3439685	3438624		-	-	SCO3138	galactose-1-phosphate uridylyltransferase	27	29	36	34	52888	47252	78082	68964	22	58	1380	989	481	467	1264669	814992	723530	599988	437	801	0	0	13.8103	3.78768
3439870	3439885	3441573	3441580	+	-	SCO3139	sodium:solute symporter	10	18	22	13	20697	29780	47241	27639	7	18	170	156	56	78	156488	128739	85385	101013	38	69	2.27572e-23	5.2415e-22	3.83333	1.9386
3442976	3442976	3442302	3442302	-	-	SCO3144	two-component system response regulator	0	3	2	2	0	6097	5496	5330	2	6	30	27	15	9	28237	23019	23791	12497	17	32	3.07798e-19	6.09056e-18	5.33333	2.41504
3481618	3481618	3479867	3479867	-	-	SCO3176	hypothetical protein	40	51	16	28	78128	84023	35079	57800	14	36	7	7	3	7	6906	5832	4992	9626	2	3	7.37816e-197	7.35071e-195	0.0833333	-3.58496
3496654	3496670	3497140	3497210	+	-	SCO3190	mechanosensitive channel	30	40	30	29	58906	65746	64543	59670	51	132	295	351	212	263	270870	289283	318469	337948	340	645	1.18669e-46	5.00863e-45	4.88636	2.28876
	3624859	3624449		-	-	SCO3281	hypothetical protein	5	5	1	5	11193	8293	2733	10828	7	20	0	1	0	1	715	823	541	2302	1	2	5.60102e-42	2.2115e-40	0.1	-3.32193
3642260	3642248	3641739	3641574	-	-	SCO3292	hypothetical protein	6	9	8	17	12037	14753	18173	34979	15	39	163	133	59	67	150007	110141	89438	86301	116	213	1.08594e-50	4.94911e-49	5.46154	2.44931
3707399	3707399	3708214	3708507	+	-	SCO3349	hypothetical protein	510	652	343	351	995252	1060888	728067	709693	424	1070	236	287	167	205	217149	237068	252143	263457	156	297	5.74613e-31	1.66891e-29	0.27757	-1.84908
3720035	3720033	3719200	3719185	-	-	SCO3360	hypothetical protein	4	5	11	2	8989	8977	23452	5479	5	14	69	56	14	23	63887	46460	21713	30448	27	48	2.40634e-12	3.00547e-11	3.42857	1.77761
3739398	3739398	3740099	3740099	+	-	SCO3374	hypothetical protein	7	7	3	6	15085	12517	7883	13805	6	17	59	66	25	19	54312	54884	37843	25175	34	61	4.16475e-13	5.48135e-12	3.58824	1.84327
3761798	3761869	3763674	3763674	+	-	SCO3397	integral membrane lysyl-tRNA synthetase	724	915	432	510	1412998	1487104	917529	1031481	266	671	419	490	279	357	383991	403804	420142	458513	122	230	4.08307e-18	7.52338e-17	0.342772	-1.54468
	3790681	3789569		-	-	SCO3426	hypothetical protein	20	14	67	46	40792	23015	142943	94287	25	67	8	3	4	7	7460	2740	6289	10194	3	5	7.67574e-304	9.67143e-302	0.0746269	-3.74416
3794727	3794733	3796424	3796430	+	-	SCO3434	DNA polymerase I	26	18	28	21	52441	30327	60483	43241	10	27	295	247	87	106	270621	204213	131945	136835	60	109	6.6523e-31	1.92557e-29	4.03704	2.0133
3796431	3796515	3797402	3797402	+	-	SCO3435	transcriptional regulator	6	8	6	5	12057	13039	13112	12019	5	14	62	61	19	22	57543	50927	29908	28304	26	46	9.67927e-12	1.15827e-10	3.28571	1.71621
	3800455	3799715	3799715	-	-	SCO3437	hypothetical protein	2	2	26	15	5543	3515	55778	32226	12	32	5	3	1	3	4753	2690	2194	4593	2	4	9.63822e-59	4.94493e-57	0.125	-3
3811392	3811392	3811703		+	-	SCO3451	hypothetical protein	3	1	11	4	6164	2912	24007	8270	12	33	4	0	0	2	3866	798	1337	3011	3	7	3.1833e-19	6.28444e-18	0.212121	-2.23704
3825371	3825371	3826210	3826210	+	-	SCO3466	transposase	4	2	7	5	9562	4183	16143	11238	4	12	37	34	20	17	34179	28181	30333	22586	18	34	1.85065e-06	1.39001e-05	2.83333	1.5025
3826473	3826473	3827312	3827312	+	-	SCO3467	transposase	4	2	8	5	9562	4183	17846	11238	4	12	37	34	21	17	34136	28148	31712	22586	18	34	4.07863e-06	2.90972e-05	2.83333	1.5025
3877629	3877697	3878659	3878659	+	-	SCO3509	hypothetical protein	3	6	7	2	7028	10232	16004	4753	3	9	49	52	14	25	45320	43025	22206	32183	20	37	3.42005e-13	4.54309e-12	4.11111	2.03953
3907269	3907269	3908108	3908108	+	-	SCO3539	transposase	4	2	7	5	9562	4448	16747	11238	4	12	36	35	20	18	33888	29174	30333	24033	18	34	1.71785e-06	1.29565e-05	2.83333	1.5025
3935905	3935905	3936894	3936923	+	-	SCO3560	ATP-binding protein	12	15	8	9	24531	25701	18173	18773	8	22	98	70	38	52	90487	58320	58329	66832	37	69	2.09562e-13	2.83206e-12	3.13636	1.64909
3938241	3938241	3936946	3936870	-	-	SCO3561	hypothetical protein	1	5	3	1	3815	8543	7635	3544	1	4	52	33	18	26	48269	27999	27858	33876	14	26	4.72266e-32	1.45553e-30	6.5	2.70044
	4009271	4009780	4009839	+	-	SCO3631	hypothetical protein	5	9	13	10	9892	16112	28503	20280	14	36	98	86	20	23	90659	71057	30683	30489	62	109	3.63623e-11	4.13199e-10	3.02778	1.59826
4058095	4058105	4059337	4059414	+	-	SCO3675	hypothetical protein	9	11	13	11	18357	18856	28949	22867	7	18	81	111	44	60	74841	91654	66415	77595	34	62	1.72743e-17	3.11593e-16	3.44444	1.78427
	4067767	4068168	4068168	+	-	SCO3685	hypothetical protein	1	1	0	2	2164	2984	1228	5972	3	7	19	11	11	5	17693	9715	17118	7024	16	32	2.10754e-09	2.12941e-08	4.57143	2.19265
	4109905	4109279	4109279	-	-	SCO3737	lipoprotein	15	10	7	11	29579	16378	15955	24206	13	34	6	7	5	6	6047	6055	8943	8706	6	11	1.06543e-12	1.37066e-11	0.323529	-1.62803
	4110471	4109902		-	-	SCO3738	hypothetical protein	6	7	5	3	12125	11744	11676	7182	7	18	2	4	2	0	1890	3448	3490	837	2	4	3.5565e-18	6.61001e-17	0.222222	-2.16993
4137522	4137522	4135438	4135438	-	-	SCO3763	hypothetical protein	20	17	19	17	39743	29056	41844	34440	6	17	126	133	71	80	115488	110216	107015	103245	27	52	7.49707e-14	1.0394e-12	3.05882	1.61298
4140307	4140307	4141329	4141377	+	-	SCO3766	hypothetical protein	48	32	71	75	93990	53447	151193	151855	42	110	428	369	193	233	393122	304391	290542	299519	169	314	4.58868e-11	5.16633e-10	2.85455	1.51326
4143070	4143070	4144254	4144254	+	-	SCO3770	cytochrome P450 oxidoreductase	3	1	9	10	7775	3177	19698	20364	4	10	55	42	31	11	50823	35209	47184	15127	16	31	2.12358e-08	1.94389e-07	3.1	1.63227
	4171328	4171693		+	-	SCO3793	hypothetical protein	36	44	30	40	71954	71498	63741	81840	77	197	5	4	0	2	5460	3402	1220	3737	5	9	0	0	0.0456853	-4.45213
	4189937	4190881	4190881	+	-	SCO3811	D-alanyl-D-alanine carboxypeptidase	68	64	35	39	134598	104987	75745	80007	41	104	13	24	9	16	12724	20150	14580	20769	9	18	5.312e-91	3.92356e-89	0.173077	-2.53051
4197520	4197520	4198176	4198176	+	-	SCO3818	two-component system response transcriptional regulator	60	79	45	63	118454	128638	97335	127611	70	179	35	25	21	29	32218	20821	31616	37836	24	46	1.58422e-38	5.77602e-37	0.256983	-1.96025
4205186	4205224	4206252		+	-	SCO3824	ABC transporter ATP-binding protein	1	1	4	3	2077	1665	8963	6837	1	4	65	68	22	19	60216	56101	33454	24683	23	42	2.8589e-79	1.94405e-77	10.5	3.39232
	4206249	4207097		+	-	SCO3825	ABC-transporter transmembrane protein	0	2	0	1	1553	3973	633	3097	1	2	35	67	15	11	32394	55451	23722	15074	21	37	1.69339e-137	1.5601e-135	18.5	4.20945
4214480	4214438	4213272		-	-	SCO3831	E1-alpha branched-chain alpha keto acid dehydrogenase	282	268	73	89	551538	436441	156264	181123	112	283	32	180	81	111	30141	148360	121788	142945	50	94	8.7113e-23	1.95389e-21	0.332155	-1.59007
4337731	4337841	4338065	4338097	+	-	SCO3942	hypothetical protein	1	4	1	1	3087	7738	3486	2902	7	19	18	15	4	10	17149	12948	7228	14043	31	57	3.461e-05	0.000211511	3	1.58496
4353010	4353010	4352462	4352462	-	-	SCO3953	RNA 2'-phosphotransferase-like protein	1	4	3	3	3397	7424	7576	6121	4	11	37	31	16	12	34155	26032	25245	16463	25	46	3.34787e-14	4.78874e-13	4.18182	2.06413
	4357847	4358758	4358769	+	-	SCO3958	ABC transporter ATP-binding protein	41	67	33	30	80652	110353	70149	60610	35	88	16	34	22	17	15039	28665	33831	22076	14	27	2.27444e-24	5.47399e-23	0.306818	-1.70454
	4367286	4366750	4366748	-	-	SCO3965	hypothetical protein	74	81	32	24	145199	132563	69693	49586	73	184	22	41	15	24	20848	34481	22988	31292	27	51	1.76433e-32	5.49702e-31	0.277174	-1.85114
4367933	4367933	4367283		-	-	SCO3966	hypothetical protein	65	86	28	33	128521	140656	60136	68052	61	152	16	55	14	19	14753	45351	21185	25415	22	40	9.48784e-35	3.15085e-33	0.263158	-1.926
4370548	4370548	4370066	4370066	-	-	SCO3969	ATP/GTP-binding protein	3	1	2	2	6746	2735	4704	4112	3	9	20	22	10	14	18953	18532	16452	18801	20	37	8.05533e-11	8.92859e-10	4.11111	2.03953
4373882	4374285	4374950	4374950	+	-	SCO3972	hypothetical protein	24	29	33	39	47043	47140	71635	79672	35	92	241	256	133	128	221010	211577	201165	165080	161	299	5.15454e-17	8.97644e-16	3.25	1.70044
4396546	4396546	4395671	4395671	-	-	SCO4001	hypothetical protein	3	0	0	0	6756	1085	1287	0	0	2	50	52	18	45	46331	42909	28153	58489	27	50	7.3101e-308	9.34821e-306	25	4.64386
4396682	4396912	4397238	4397307	+	-	SCO4002	hypothetical protein	2	1	2	2	5533	2027	4783	4242	4	12	42	26	18	21	38776	21694	27062	27736	46	88	1.82499e-38	6.59768e-37	7.33333	2.87447
4410971	4410971	4411894	4411952	+	-	SCO4015	hypothetical protein	17	14	16	10	34831	23240	34287	21481	11	30	136	105	49	52	125287	86944	74034	67061	52	95	9.14824e-14	1.25612e-12	3.16667	1.66297
4413733	4413733	4413017	4413017	-	-	SCO4017	iron dependent repressor	7	2	3	7	13726	4360	8279	15554	5	14	28	39	23	24	26552	32850	36019	31796	23	44	5.21771e-08	4.63267e-07	3.14286	1.65208
4414307	4414275	4413742	4413734	-	-	SCO4018	hypothetical protein	3	7	3	2	6960	12686	8160	6028	6	15	31	49	28	25	29282	41145	42857	32440	36	68	7.08608e-18	1.30007e-16	4.53333	2.18057
	4440627	4442975		+	-	SCO4049	antibiotic binding protein	80	89	15	52	157275	145458	31930	106791	18	46	47	39	20	22	43176	32796	30436	28825	7	14	7.62791e-26	1.93361e-24	0.304348	-1.71621
	4442968	4443588		+	-	SCO4050	acetyltransferase	49	33	8	30	96767	54492	18758	62526	36	93	16	12	10	8	15297	10634	15533	11284	11	21	1.9721e-43	7.97027e-42	0.225806	-2.14684
	4451075	4451410	4451469	+	-	SCO4059	transcriptional regulator	3	4	2	4	7193	8012	5318	9759	8	22	25	30	16	13	23731	25304	24634	17102	36	67	6.56787e-07	5.18172e-06	3.04545	1.60666
4451653	4451653	4452063	4452105	+	-	SCO4060	hypothetical protein	1	1	0	1	2213	2421	0	2567	1	4	15	12	10	15	14233	10224	15725	20195	18	36	1.11948e-38	4.13435e-37	9	3.16993
4470911	4470929	4471201		+	-	SCO4077	phosphoribosylformylglycinamidine synthase subunit PurS	170	277	212	251	332132	450719	451143	507647	628	1594	163	168	74	99	150198	138426	111357	127747	261	483	1.50292e-28	4.11407e-27	0.303011	-1.72256
	4471198	4471878		+	-	SCO4078	phosphoribosylformylglycinamidine synthase I	320	515	344	426	625114	837848	729880	860740	443	1120	239	239	122	162	219092	197288	184246	208477	159	297	4.97039e-37	1.73115e-35	0.265179	-1.91496
	4471875	4474133	4474133	+	-	SCO4079	phosphoribosylformylglycinamidine synthase II	963	1548	983	1244	1880603	2516418	2085154	2512801	393	995	587	667	368	399	538317	549652	553384	512209	127	238	1.00326e-37	3.55205e-36	0.239196	-2.06373
4504233	4504259	4505389	4505402	+	-	SCO4106	bifunctional enzyme deaminase/reductase	10	3	4	10	20299	6250	10260	21871	4	12	45	46	34	30	41912	38604	51121	39594	19	37	1.65245e-09	1.6815e-08	3.08333	1.62449
4507141	4507333	4508376	4508436	+	-	SCO4108	peptidase	38	51	121	56	76050	83179	257165	113461	48	126	552	493	332	303	506267	406507	499636	389465	228	431	3.85818e-17	6.73257e-16	3.42063	1.77426
4513591	4513591	4512311	4512310	-	-	SCO4113	hydroxyglutarate oxidase	77	113	101	100	151373	184208	215063	202065	57	146	959	688	246	296	879413	567290	370756	380062	238	428	1.33621e-11	1.58788e-10	2.93151	1.55164
4529327	4529322	4528045	4527985	-	-	SCO4121	hypothetical protein	28	31	80	62	54751	50390	170189	126421	30	78	751	582	257	356	688611	480201	387031	457587	214	393	7.46874e-47	3.23193e-45	5.03846	2.33298
4549560	4549560	4547977	4547977	-	-	SCO4134	lipoprotein	126	149	77	75	246374	242957	164078	152935	50	127	65	93	29	49	60154	77390	44955	63815	21	38	1.13805e-26	2.94587e-25	0.299213	-1.74076
	4555531	4554467	4554467	-	-	SCO4140	phosphate ABC transporter permease	3	9	31	10	7688	15557	66207	21164	9	25	4	2	2	3	4324	1862	3195	4956	1	3	7.83205e-79	5.28386e-77	0.12	-3.05889
4556538	4556538	4555528		-	-	SCO4141	phosphate ABC transporter permease	5	9	24	7	10377	14833	51351	15285	8	22	0	6	5	3	0	5203	8963	3866	2	4	2.99023e-34	9.74155e-33	0.181818	-2.45943
	4557819	4556707	4556707	-	-	SCO4142	phosphate-binding protein	21	29	48	19	41714	47558	103624	39938	20	52	5	16	12	9	5173	13213	18140	11612	5	10	8.12591e-53	3.82543e-51	0.192308	-2.37851
4562289	4562289	4559965	4559947	-	-	SCO4145	polyphosphate kinase	99	108	53	66	193806	175907	112330	134449	26	66	29	60	28	44	27110	50144	43398	57259	10	19	1.20071e-26	3.0987e-25	0.287879	-1.79647
4583238	4583238	4584065	4584065	+	-	SCO4168	oxidoreductase	1	3	0	2	2582	6491	0	4298	1	4	36	27	12	25	33859	22580	18503	32388	17	32	1.80872e-46	7.59664e-45	8	3
	4585837	4586589		+	-	SCO4171	hypothetical protein	17	22	15	24	33491	37197	33841	49576	20	51	20	23	7	2	18414	19293	10602	3667	9	17	1.49847e-16	2.52238e-15	0.333333	-1.58496
	4586586	4587461		+	-	SCO4172	hypothetical protein	20	12	12	23	39724	20601	25601	46636	14	37	8	11	5	5	7584	9566	7557	6462	4	8	2.20943e-32	6.83409e-31	0.216216	-2.20945
4593514	4593478	4592459	4592459	-	-	SCO4183	transposase	16	21	13	14	32657	35491	28216	29072	12	30	294	260	78	100	270235	214504	117639	128907	100	179	1.29443e-68	7.8657e-67	5.96667	2.57693
4597289	4597225	4597040	4596921	-	-	SCO4187	hypothetical protein	19	35	56	45	38161	58386	119976	91766	160	414	313	264	147	139	287685	217766	222069	179054	656	1218	1.31317e-13	1.7916e-12	2.94203	1.55681
4623572	4623433	4622993	4622967	-	-	SCO4214	AbaA-like regulatory protein	547	680	477	543	1068313	1106153	1012756	1097850	956	2429	16	11	6	10	15345	9872	9334	12948	14	26	0	0	0.010704	-6.54571
4623760	4623766	4624524	4624578	+	-	SCO4215	GntR family transcriptional regulator	282	321	326	358	551101	522636	692710	723230	319	820	162	179	103	118	149329	147450	154934	152408	105	198	4.0875e-49	1.79598e-47	0.241463	-2.05012
4628345	4628357	4628737	4628917	+	-	SCO4222	hypothetical protein	7	9	17	13	14357	16056	36149	27928	23	62	146	148	34	37	134260	122506	51087	47908	133	233	1.95345e-21	4.16347e-20	3.75806	1.90999
	4649833	4648427		-	-	SCO4242	hypothetical protein	77	98	45	67	151781	159609	95374	136040	38	96	19	23	17	11	18256	19546	26383	15139	7	14	2.71144e-144	2.52517e-142	0.145833	-2.77761
	4650402	4649830		-	-	SCO4243	hypothetical protein	29	18	16	20	57130	30544	34970	41622	27	71	10	9	1	5	9426	7438	2187	6972	6	11	6.69852e-75	4.44906e-73	0.15493	-2.69032
	4652357	4650399		-	-	SCO4244	hypothetical protein	110	150	78	102	216338	244155	166574	206102	42	106	41	51	24	23	38136	42387	36430	30237	10	18	2.94363e-92	2.21237e-90	0.169811	-2.558
4652809	4652809	4652357		-	-	SCO4245	hypothetical protein	29	33	22	25	56596	54846	48172	51567	45	116	12	17	9	4	11011	14645	14162	5401	13	24	8.3832e-47	3.59136e-45	0.206897	-2.27302
	4654775	4652844		-	-	SCO4246	hypothetical protein	219	197	115	145	427657	320521	244448	293692	65	166	32	45	27	28	30156	37809	40936	36290	9	18	1.13024e-273	1.34498e-271	0.108434	-3.20511
	4655497	4654775		-	-	SCO4247	hypothetical protein	101	120	45	82	198602	195092	96117	165745	90	226	14	26	4	11	13116	22087	7091	14594	11	19	0	0	0.0840708	-3.57225
4655948	4655948	4655526	4655498	-	-	SCO4248	hypothetical protein	35	42	26	30	68954	68827	56551	61503	59	151	16	13	5	9	15187	11515	7886	11782	14	27	6.39283e-71	3.96911e-69	0.178808	-2.48352
	4660813	4660280	4660060	-	-	SCO4251	hypothetical protein	332	378	283	275	648742	615421	601772	556200	445	1133	137	148	60	77	126361	122659	90960	98869	112	205	1.83638e-99	1.49849e-97	0.180936	-2.46645
4661272	4661262	4660813		-	-	SCO4252	hypothetical protein	458	605	286	358	894466	984643	607398	722802	708	1782	96	128	69	91	88234	105571	104965	117816	122	231	6.39017e-223	7.01936e-221	0.12963	-2.94753
4662941	4662919	4661315	4661273	-	-	SCO4253	hypothetical protein	1140	1281	679	835	2224686	2081594	1441150	1685747	457	1157	284	330	126	166	260421	271914	189952	214172	79	145	7.85507e-201	8.1087e-199	0.125324	-2.99626
4666257	4666257	4666985		+	-	SCO4255	hypothetical protein	38	37	35	29	75759	60172	75269	59038	36	92	16	8	4	8	15135	6676	6096	10944	7	13	6.87164e-114	5.77218e-112	0.141304	-2.82312
4667076	4667076	4668515	4668515	+	-	SCO4256	hydrolytic protein	327	433	250	273	639831	704722	531712	552451	166	421	124	132	67	83	114438	109065	100843	106737	40	74	4.50342e-105	3.74614e-103	0.175772	-2.50822
4668591	4668591	4670033	4670033	+	-	SCO4257	hydrolytic protein	291	386	285	291	569439	628010	605813	588761	163	414	182	167	107	109	167614	138351	161477	140848	55	105	5.87397e-44	2.39658e-42	0.253623	-1.97924
4670075	4670132	4671589	4671589	+	-	SCO4258	hydrolytic protein	456	548	379	363	889903	890692	805318	734821	224	569	190	190	89	135	174717	157128	134743	173377	58	109	1.28617e-85	9.33889e-84	0.191564	-2.3841
4675316	4675222	4674563	4674563	-	-	SCO4261	response regulator	397	401	228	280	775536	651757	483341	566452	369	938	121	158	105	125	111655	130739	157993	161401	111	212	3.70705e-57	1.86835e-55	0.226013	-2.14552
4680236	4680236	4679364	4679342	-	-	SCO4264	aminoglycoside phosphotransferase	5	8	18	7	10872	13627	38149	15359	8	22	178	141	46	58	163233	116499	69906	74835	67	121	4.85261e-50	2.17681e-48	5.5	2.45943
4684159	4684159	4684947	4685366	+	-	SCO4268	hypothetical protein	6	7	10	8	13289	11624	22996	16773	7	20	104	70	34	46	95503	57960	51683	59303	45	83	1.09811e-22	2.45016e-21	4.15	2.05311
4695468	4695536	4697197	4697197	+	-	SCO4281	hypothetical protein	89	106	75	85	173847	173469	160364	171997	40	102	656	580	423	415	601546	477796	636513	532780	177	338	1.19152e-16	2.02962e-15	3.31373	1.72845
4729369	4729279	4727234	4727119	-	-	SCO4316	ATP/GTP binding protein	8	15	17	5	16697	25701	36723	11415	4	11	185	192	72	88	169915	158564	109347	113821	37	67	1.37222e-69	8.39799e-68	6.09091	2.60666
4752722	4752722	4753294	4753294	+	-	SCO4338	hypothetical protein	4	0	1	2	8455	1616	3169	5163	3	8	26	19	13	10	24733	16156	20101	13211	17	32	3.05901e-11	3.51806e-10	4	2
4756861	4756861	4757403	4757410	+	-	SCO4342	hypothetical protein	2	5	4	0	5038	8446	9527	353	4	10	44	41	26	27	40341	33951	40367	34860	36	68	1.01768e-39	3.79109e-38	6.8	2.76553
4773107	4773118	4774128		+	-	SCO4359	ABC transporter ATP-binding protein	7	2	5	4	15260	3724	10636	10028	3	9	75	98	25	20	69042	81120	38762	26798	30	53	2.77432e-33	8.86955e-32	5.88889	2.558
	4774125	4774967	4774971	+	-	SCO4360	ABC transporter	7	3	2	0	14522	6186	6061	0	3	7	82	54	22	22	75504	45189	33289	29306	30	54	1.75665e-49	7.79844e-48	7.71429	2.94753
4775082	4775082	4775639	4775639	+	-	SCO4361	hypothetical protein	3	2	3	0	6057	3748	7051	1990	3	8	20	17	5	14	18982	14235	8147	18824	14	26	1.7033e-06	1.28807e-05	3.25	1.70044
4775642	4775642	4776853		+	-	SCO4362	two component system sensor kinase	4	8	4	4	9707	14560	10022	9107	3	8	59	60	27	37	54388	49892	41458	48054	21	39	8.89985e-22	1.93538e-20	4.875	2.2854
4778003	4778003	4778245	4778245	+	-	SCO4365	hypothetical protein	0	4	4	3	0	7022	8596	8047	9	24	43	21	14	12	40289	18114	21699	16258	53	99	2.821e-13	3.78845e-12	4.125	2.04439
4785409	4785438	4786457	4786457	+	-	SCO4370	transposase	13	22	14	13	27201	36328	30533	27332	11	29	284	257	77	99	260703	212198	116898	127279	98	175	9.74803e-70	6.00872e-68	6.03448	2.59323
4788524	4788577	4789464	4789491	+	-	SCO4374	hypothetical protein	19	22	35	32	38656	35918	75953	64917	23	60	442	306	151	165	405951	252881	227762	212924	168	309	8.1353e-54	3.93804e-52	5.15	2.36457
4789565	4789565	4790059		+	-	SCO4375	MarR family regulatory protein	0	1	6	2	0	1721	12726	4623	3	9	25	16	2	11	23158	13995	3566	14301	15	27	4.1869e-05	0.000252985	3	1.58496
	4808960	4809685		+	-	SCO4392	esterase	4	7	2	1	8970	12235	4813	2223	3	9	24	20	20	8	22648	16892	30827	10838	14	27	5.06075e-06	3.5629e-05	3	1.58496
4810626	4810613	4809858	4809858	-	-	SCO4393	hypothetical protein	1	4	3	1	2193	6700	6794	2446	2	5	24	34	10	14	22132	28748	15842	18853	15	28	3.3923e-16	5.53623e-15	5.6	2.48543
4833116	4833116	4833988	4834106	+	-	SCO4415	hypothetical protein	27	28	17	22	53179	46963	38011	45781	20	52	262	177	84	86	240155	146278	127179	111184	97	178	1.22251e-20	2.52397e-19	3.42308	1.77529
4851904	4851904	4852578	4852578	+	-	SCO4432	hypothetical protein	2	5	1	2	5795	9717	3198	4428	3	8	23	31	16	6	21493	25718	24086	7804	16	29	1.51403e-08	1.40544e-07	3.625	1.85798
4881521	4881521	4881117	4881117	-	-	SCO4459	hypothetical protein	34	44	27	37	67362	71973	58660	75430	66	168	305	262	111	132	280096	216309	167197	170529	281	514	6.3451e-15	9.40567e-14	3.05952	1.61331
4884908	4884893	4884219	4883937	-	-	SCO4464	hydrolase	25	16	15	19	49684	27487	33623	38543	21	55	126	160	72	123	115899	132548	108661	158009	101	190	7.50387e-20	1.51278e-18	3.45455	1.7885
4934597	4934597	4934190	4934141	-	-	SCO4510	hypothetical protein	3	2	0	1	5892	4327	1267	3591	3	9	14	8	8	8	13354	7355	12241	10862	13	26	0.000171031	0.000926878	2.88889	1.53051
	4939515	4938790	4938790	-	-	SCO4517	hypothetical protein	6	1	4	0	12901	2590	9884	1200	3	9	32	45	19	14	29535	37213	29943	18490	21	39	2.99827e-16	4.9213e-15	4.33333	2.11548
4940883	4940861	4939512		-	-	SCO4518	hypothetical protein	11	15	16	12	22735	24551	35248	24830	7	19	212	268	94	95	194797	221334	141286	122867	69	125	2.23984e-79	1.53528e-77	6.57895	2.71786
4940949	4940966	4941562	4941668	+	-	SCO4519	hypothetical protein	12	15	12	7	24152	24961	27196	14457	14	38	102	144	56	91	93570	119227	84164	117096	93	173	3.60626e-34	1.16598e-32	4.55263	2.1867
4943703	4943703	4944296	4944367	+	-	SCO4523	hypothetical protein	7	9	9	4	15289	15220	19679	9749	9	25	74	52	25	32	68555	43016	38906	41692	43	80	3.50237e-12	4.29918e-11	3.2	1.67807
4960637	4960649	4961074	4961103	+	-	SCO4544	hypothetical protein	9	5	7	13	17833	8840	16608	27797	16	41	76	77	37	46	69891	63809	55654	59813	78	146	2.41699e-16	3.99013e-15	3.56098	1.83227
4989415	4989449	4990084		+	-	SCO4570	NADH dehydrogenase subunit I	1	8	4	4	3650	13965	8566	8168	5	13	53	62	35	32	48928	51188	52931	41791	40	76	3.85128e-35	1.30426e-33	5.84615	2.54749
	4990081	4990938		+	-	SCO4571	NADH dehydrogenase subunit J	5	2	3	6	10164	4689	6635	13526	3	10	35	47	21	12	32098	39121	32247	15537	19	34	5.53797e-10	5.85072e-09	3.4	1.76553
	4990935	4991234	4991234	+	-	SCO4572	NADH dehydrogenase subunit K	1	1	0	1	2776	1834	1445	2083	2	6	16	8	4	4	14958	6925	6542	6304	15	28	1.45355e-08	1.35076e-07	4.66667	2.22239
4991235	4991249	4993213	4993213	+	-	SCO4573	NADH dehydrogenase subunit L	7	12	7	11	13746	19676	16767	22336	3	9	76	77	34	42	69853	63709	52417	54101	16	30	2.54144e-14	3.65967e-13	3.33333	1.73697
4993219	4993219	4994790		+	-	SCO4574	NADH dehydrogenase subunit M	9	13	1	2	18172	22299	3208	5740	3	7	56	76	29	28	51606	62753	44420	36688	17	31	8.37838e-18	1.53062e-16	4.42857	2.14684
	4994787	4996445	4996492	+	-	SCO4575	NADH dehydrogenase subunit N	9	8	12	10	18124	13112	27404	20243	4	11	65	88	44	43	59667	72994	66970	55355	20	38	6.58797e-14	9.23825e-13	3.45455	1.7885
5010075	5010046	5009444	5008787	-	-	SCO4587	hypothetical protein	3	15	7	6	7144	25388	16490	12568	10	25	108	110	72	64	99350	91187	109491	82897	83	158	1.26174e-61	6.97458e-60	6.32	2.65992
	5017434	5016376	5016371	-	-	SCO4594	2-oxoglutarate ferredoxin oxidoreductase subunit beta	196	217	64	101	383273	352747	137565	205861	101	254	66	147	62	77	61300	121885	93155	100000	47	88	2.76229e-21	5.84377e-20	0.346457	-1.52925
5052917	5052724	5051465	5051418	-	-	SCO4630	hypothetical protein	10	14	12	9	20143	24036	27245	18531	7	17	89	117	47	73	81962	96895	70859	94773	36	68	3.97568e-22	8.73426e-21	4	2
5054666	5054666	5052984	5052918	-	-	SCO4631	hypothetical protein	58	61	35	39	113775	100289	75903	80612	21	55	244	385	204	246	223731	317919	306988	316428	91	173	1.77353e-15	2.75782e-14	3.14545	1.65327
5097181	5097181	5098476		+	-	SCO4667	two-component system sensor kinase	9	19	3	3	19269	31823	6685	6354	5	12	19923	26350	4625	5268	18258665	21706411	6947102	6759678	6017	10353	0	0	862.75	9.7528
	5098476	5099108	5099275	+	-	SCO4668	two-component system response regulator	21	32	18	18	41083	52280	39566	37529	26	67	12384	14149	2760	2893	11349639	11655174	4145710	3712467	7052	12189	0	0	181.925	7.5072
5099276	5099276	5100415	5101634	+	-	SCO4669	hypothetical protein	34	21	16	11	67711	34840	33950	23825	13	35	4501	4818	893	968	4125068	3969004	1342706	1242371	1358	2341	0	0	66.8857	6.06363
5102990	5102990	5102043	5102043	-	-	SCO4671	LysR family transcriptional regulator	9	10	11	10	18561	16788	25383	20587	8	21	123	178	44	53	113049	147015	67142	68191	59	104	1.86663e-38	6.71987e-37	4.95238	2.30812
5104849	5104845	5103076	5103045	-	-	SCO4672	hypothetical protein	56	63	39	47	110552	103370	83351	95329	21	55	357	601	127	139	327783	495475	190768	178550	96	168	9.99567e-14	1.36592e-12	3.05455	1.61096
5105869	5105869	5104850	5104850	-	-	SCO4673	DeoR family transcriptional regulator	28	37	32	22	55188	60695	69050	46274	22	56	848	917	206	195	777289	755774	310465	251042	295	513	4.87924e-208	5.22566e-206	9.16071	3.19546
5105881	5105881	5106318	5107874	+	-	SCO4674	hypothetical protein	5	10	6	1	11639	16442	14400	3144	10	26	50	79	14	38	45969	65853	22049	48851	58	104	2.61734e-17	4.67195e-16	4	2
5107239	5107239	5106331	5105870	-	-	SCO4675	hypothetical protein	47	45	24	30	93418	73171	51678	62498	30	77	328	375	105	139	300925	309528	157725	179493	146	260	2.57696e-19	5.11097e-18	3.37662	1.75558
5108873	5108924	5109772		+	-	SCO4678	hypothetical protein	136	109	52	57	265935	178642	110844	116615	77	197	835	1206	304	350	765653	993944	457808	449431	444	785	2.98385e-26	7.65439e-25	3.98477	1.9945
	5109769	5109960	5110226	+	-	SCO4679	hypothetical protein	67	73	32	42	131171	119845	69614	86603	210	530	453	743	198	215	415350	612807	298292	276470	1177	2087	8.6311e-26	2.18145e-24	3.93774	1.97737
5111984	5112014	5113399	5113410	+	-	SCO4683	glutamate dehydrogenase	162	221	135	107	316561	359126	286292	217164	84	212	1637	2096	539	672	1501035	1727017	810294	863510	499	884	2.43599e-24	5.84637e-23	4.16981	2.05998
5113628	5113748	5113951	5113967	+	-	SCO4684	cold shock protein	385	544	238	187	752567	884176	504852	377756	1232	3087	13334	17381	5643	5986	12220304	14317787	8475886	7681409	29145	52322	0	0	16.9491	4.08314
5113968	5114147	5115568	5115575	+	-	SCO4685	DEAD/DEAH box helicase	8	33	9	1	16406	53809	20134	2176	6	16	243	386	149	172	223540	318350	224127	221103	94	173	6.8125e-269	7.99582e-267	10.8125	3.43463
5115582	5115614	5115925	5116101	+	-	SCO4686	hypothetical protein	6	14	6	4	12299	22886	12766	8177	18	44	127	119	34	39	117259	98389	51752	50872	143	255	9.83017e-47	4.1903e-45	5.79545	2.53492
5116320	5116320	5115961	5115161	-	-	SCO4687	hypothetical protein	144	157	102	107	281535	256640	216242	217145	265	674	1836	2241	530	554	1683351	1846829	796564	712045	1998	3499	5.1518e-46	2.14275e-44	5.19139	2.37612
5117081	5116728	5116372	5116321	-	-	SCO4688	hypothetical protein	25	36	24	17	49616	58933	51460	36226	54	137	269	328	80	126	247276	270614	121082	162063	315	560	9.73074e-33	3.05396e-31	4.08759	2.03125
	5117928	5118521	5118521	+	-	SCO4691	hypothetical protein	2	8	2	0	5329	13434	4347	1665	4	10	28	30	6	8	26261	25002	9697	10464	17	30	9.47309e-06	6.44703e-05	3	1.58496
5118609	5118613	5119260	5119260	+	-	SCO4692	hypothetical protein	43	66	49	35	84613	107851	103882	72276	56	142	611	1038	247	297	560588	855120	371641	382118	474	836	1.8811e-72	1.19387e-70	5.88732	2.55761
5119261	5119357	5119617	5119617	+	-	SCO4693	hypothetical protein	6	7	9	10	12552	12412	19282	21462	24	62	165	227	44	49	151672	187623	67053	63668	259	450	1.85244e-89	1.35656e-87	7.25806	2.85958
5119618	5119650	5119892	5119925	+	-	SCO4694	hypothetical protein	0	1	3	1	0	1673	7130	3432	4	12	84	94	21	20	77724	77763	32473	26423	126	220	3.59602e-278	4.46532e-276	18.3333	4.1964
5120502	5120514	5120981	5121072	+	-	SCO4696	hypothetical protein	2	2	1	2	4504	3338	2743	4400	3	8	112	157	45	52	103460	129373	68349	67805	110	197	0	0	24.625	4.62205
5121092	5121109	5122923		+	-	SCO4697	hypothetical protein	24	21	22	19	48471	35612	46924	39994	9	23	1673	1446	351	378	1533783	1191824	527933	485153	294	514	0	0	22.3478	4.48206
	5122836	5123855		+	-	SCO4698	IS1652 transposase	17	23	14	17	34734	38460	31504	36031	13	34	400	343	111	139	366645	282962	167114	178972	136	244	5.55165e-114	4.70955e-112	7.17647	2.84327
	5123855	5126638	5126638	+	-	SCO4699	Rhs protein	5	16	16	13	11231	26313	35129	27351	3	8	2014	1910	538	538	1846556	1573482	809224	690520	250	441	0	0	55.125	5.78463
5126639	5126659	5127108	5127252	+	-	SCO4700	hypothetical protein	0	1	7	2	1164	2212	15747	5935	5	13	615	682	159	138	564340	562467	239345	177384	492	857	0	0	65.9231	6.04271
5162594	5162590	5162036	5162036	-	-	SCO4749	hypothetical protein	1	2	4	1	2650	4617	10201	2697	3	9	28	14	10	10	26342	12323	15616	13786	16	30	9.20907e-08	8.00237e-07	3.33333	1.73697
5170752	5170752	5169472	5169460	-	-	SCO4758	hypothetical protein	8	6	10	10	16522	10232	22996	21871	5	13	64	59	25	44	58694	48944	38159	57358	21	39	1.03791e-09	1.07401e-08	3	1.58496
5172622	5172737	5173045	5173069	+	groES	SCO4761	co-chaperonin GroES	5447	6331	4867	5425	10629851	10287957	10317371	10952981	13395	34132	2822	3508	1841	2046	2587060	2889792	2765125	2626318	4698	8793	1.11142e-05	7.44535e-05	0.257617	-1.9567
5177957	5177957	5177256	5177244	-	-	SCO4765	hypothetical protein	9	2	9	8	18386	4303	19233	17276	7	21	163	161	28	32	149940	132771	43152	41551	76	130	5.38403e-60	2.83008e-58	6.19048	2.63005
5179345	5179345	5179007	5178993	-	-	SCO4767	regulatory protein	66	67	23	44	130482	110111	48915	90278	111	280	20	33	23	24	18414	27187	35210	31532	42	82	1.64573e-27	4.37907e-26	0.292857	-1.77173
5218386	5218181	5216985	5216985	-	-	SCO4796	hypothetical protein	3	7	15	4	7601	11447	32811	9331	4	12	84	64	44	49	77662	53394	66284	63381	28	54	1.97005e-24	4.76819e-23	4.5	2.16993
	5224098	5223103		-	-	SCO4799	lipase	18	20	10	12	36336	33279	21402	26021	11	29	5	5	0	2	4892	4441	946	3515	1	3	2.59361e-97	2.02018e-95	0.103448	-3.27302
5226835	5226826	5225006	5224887	-	-	SCO4801	hypothetical protein	9	13	14	8	17687	22138	29880	16206	4	11	99	84	43	50	91122	69484	64734	65280	21	39	4.87229e-16	7.89145e-15	3.54545	1.82597
5228001	5228001	5226862	5226862	-	-	SCO4802	hypothetical protein	18	13	20	13	36569	22451	43597	26346	10	28	144	127	54	78	132580	104710	81359	101095	50	92	2.16162e-16	3.60326e-15	3.28571	1.71621
5228068	5228085	5229206	5229231	+	-	SCO4803	hypothetical protein	17	30	11	18	33579	49191	24155	38152	12	32	217	224	124	125	199608	185259	186729	161378	87	163	1.43766e-50	6.51739e-49	5.09375	2.34873
5229232	5229309	5231756	5231772	+	-	SCO4804	hypothetical protein	15	18	11	13	29667	29354	23373	26700	4	11	280	253	106	151	256799	208597	159440	193818	45	83	8.74627e-120	7.64674e-118	7.54545	2.91561
5231855	5231927	5233081	5233162	+	-	SCO4805	hypothetical protein	12	7	13	8	23784	12227	28949	17452	6	17	171	160	73	75	157596	131935	110445	97328	58	107	1.17714e-65	6.86107e-64	6.29412	2.654
5233252	5233252	5234196	5234196	+	-	SCO4806	hypothetical protein	9	10	32	13	18095	17375	67881	26486	13	34	160	96	56	55	147300	79344	85337	71537	54	101	9.02994e-13	1.17225e-11	2.97059	1.57075
5234328	5234328	5234783	5234783	+	-	SCO4807	hypothetical protein	9	11	7	12	17697	19097	15360	24988	16	42	120	94	11	12	110452	77986	17447	15490	71	121	3.00972e-10	3.24776e-09	2.88095	1.52655
5288676	5288587	5288036	5288014	-	-	SCO4859	OHCU decarboxylase	3	3	2	1	7504	6025	6170	3591	4	10	13	25	11	11	12763	21040	17666	14852	16	30	1.81196e-05	0.000116904	3	1.58496
5290541	5290562	5291107	5291126	+	-	SCO4861	hypothetical protein	5	12	8	8	11008	20593	18758	17164	12	30	133	103	50	61	122428	84862	76256	79048	89	166	5.13581e-45	2.11556e-43	5.53333	2.46815
5291166	5291195	5291764	5291764	+	-	SCO4862	hypothetical protein	2	3	2	1	5776	5985	4961	3144	3	8	44	18	9	11	40709	15204	13620	14647	20	36	2.78501e-13	3.74599e-12	4.5	2.16993
5318380	5318421	5319467	5319517	+	-	SCO4885	lipoprotein	578	639	477	532	1128570	1038806	1012835	1075979	398	1016	289	417	205	281	265247	344295	308319	361518	162	305	6.69026e-27	1.73703e-25	0.300197	-1.73602
5411121	5411121	5411624	5411641	+	-	SCO4974	deaminase	25	22	3	14	49315	36964	8299	28672	24	61	4	14	7	12	4348	12306	10829	15760	11	21	5.50812e-14	7.7621e-13	0.344262	-1.53842
	5419350	5418400	5418245	-	-	SCO4980	hypothetical protein	5	7	6	5	9969	11479	12785	10140	4	11	54	56	18	27	49668	46613	28221	35710	23	42	3.88896e-13	5.13415e-12	3.81818	1.93289
5420793	5420747	5419347		-	-	SCO4981	hypothetical protein	13	18	8	12	26599	29249	18144	24244	6	17	107	105	46	64	98821	87105	69871	82440	32	60	2.89406e-17	5.13381e-16	3.52941	1.81943
5454447	5454591	5455127	5455200	+	-	SCO5020	hypothetical protein	1	1	1	5	3116	2686	2277	11275	3	9	15	18	12	11	14309	15423	18839	15198	15	29	3.91031e-07	3.16968e-06	3.22222	1.68806
5471971	5471969	5469633	5469555	-	-	SCO5034	hypothetical protein	2191	2770	770	1115	4275458	4502501	1632088	2252935	542	1354	221	287	179	236	202763	237151	269933	303456	56	108	0	0	0.0797637	-3.64812
	5472661	5471972	5471972	-	-	SCO5035	ABC transporter ATP-binding protein	611	891	206	324	1193447	1448483	437149	655977	545	1353	65	114	61	78	59705	94242	93018	100404	66	125	0	0	0.0923873	-3.43616
5473182	5473182	5472658		-	-	SCO5036	hypothetical protein	508	644	152	283	993146	1048065	323185	572350	560	1398	56	78	65	60	52011	64711	98093	77689	71	139	0	0	0.0994278	-3.33021
5495897	5495897	5494689	5494680	-	xseA	SCO5056	exodeoxyribonuclease VII large subunit	26	56	46	48	52033	91135	97712	97032	27	69	380	265	136	137	348737	218879	204752	176001	106	196	5.72458e-12	6.90819e-11	2.84058	1.50619
5558447	5558498	5560300	5560308	+	-	SCO5113	ABC transporter lipoprotein BldKB	1121	1456	737	963	2188962	2367267	1563860	1944404	443	1118	558	911	526	612	511393	750902	791290	786272	207	393	5.64641e-12	6.82519e-11	0.351521	-1.50832
5560377	5560414	5561391	5561391	+	-	SCO5114	ABC transporter integral membrane protein BldKC	194	223	109	138	379914	362464	232494	279086	126	320	75	132	77	96	69457	109185	116679	124267	56	107	3.11055e-23	7.10699e-22	0.334375	-1.58046
5586392	5586392	5585424	5585424	-	-	SCO5138	hypothetical protein	6	15	17	16	12853	25975	36426	33640	11	28	118	83	60	47	108663	68387	91098	60903	45	84	1.11494e-12	1.43007e-11	3	1.58496
5610086	5610044	5609892	5609888	-	-	SCO5163	hypothetical protein	6	8	12	7	12290	13546	27097	15247	43	111	79	67	34	35	72798	55422	51964	45576	199	368	6.34401e-14	8.92537e-13	3.31532	1.72915
5633823	5633823	5634374	5634640	+	-	SCO5182	hypothetical protein	9	17	14	10	17872	27833	30464	20783	17	43	117	83	41	61	108123	68747	62622	78685	77	144	2.92824e-15	4.48021e-14	3.34884	1.74366
5634641	5634641	5638120	5638120	+	-	SCO5183	ATP-dependent DNA helicase	13	26	29	21	27123	43616	62216	43027	4	12	203	155	77	90	186945	128201	116199	116123	21	39	2.18545e-16	3.62886e-15	3.25	1.70044
5638121	5638145	5641813	5641813	+	-	SCO5184	ATP-dependent DNA helicase	15	24	28	17	31152	39747	61136	36096	4	11	169	127	63	91	154904	104706	94712	116932	17	32	2.90682e-12	3.61475e-11	2.90909	1.54057
5689000	5689000	5688494	5688494	-	-	SCO5228	acetyltransferase	3	2	2	1	6038	3410	5308	2604	3	8	23	25	8	11	21741	20651	12145	15209	19	34	1.02743e-10	1.13441e-09	4.25	2.08746
5756799	5756807	5759230	5759241	+	-	SCO5285	ATP-dependent protease	14	11	14	9	29006	18767	31237	18569	3	10	84	155	45	69	77848	128214	68198	89629	20	37	4.85531e-21	1.01712e-19	3.7	1.88753
5760213	5760134	5759307	5759307	-	-	SCO5286	hydrolase	2	1	1	0	4203	3193	2317	0	1	2	23	24	12	20	21206	20001	19319	26558	13	26	7.85189e-52	3.63649e-50	13	3.70044
5781207	5781207	5780326	5780326	-	-	SCO5308	hypothetical protein	18	28	4	10	36705	45587	10022	21304	13	32	8	7	1	6	8099	6151	2990	8132	3	7	1.88996e-32	5.86709e-31	0.21875	-2.19265
	5781254	5782351	5782351	+	-	SCO5309	hypothetical protein	23	28	4	14	46296	45708	9695	29072	11	29	8	11	3	7	7412	9148	5404	9298	3	7	3.82924e-31	1.12359e-29	0.241379	-2.05063
5795036	5795022	5794528	5794487	-	-	SCO5323	transcription regulator AsnC	15	16	12	11	30035	26055	26126	22495	20	52	95	84	45	62	87489	69960	68719	79610	82	154	1.7835e-11	2.09904e-10	2.96154	1.56635
5805789	5805823	5807334	5807614	+	-	SCO5332	hypothetical protein	27	24	22	25	54373	39843	48242	50832	12	31	135	158	125	139	124356	130358	188251	178363	52	102	5.74085e-18	1.05553e-16	3.29032	1.71823
	5875173	5874400	5874400	-	-	SCO5402	hypothetical protein	69	57	23	40	135375	94079	49499	81654	45	116	16	25	5	8	15216	20734	8291	10651	10	17	1.70871e-114	1.46403e-112	0.146552	-2.77052
5881065	5881012	5880887	5880782	-	-	SCO5410	hypothetical protein	0	0	1	1	465	1568	3555	3432	6	17	8	10	5	5	7517	8870	8901	6726	33	63	8.10086e-06	5.57944e-05	3.70588	1.88982
5888283	5888283	5887579	5887579	-	-	SCO5418	transcriptional regulator	2	3	2	4	4242	6017	5070	9210	3	8	28	26	14	8	25755	21558	21143	10780	15	28	1.37948e-07	1.17372e-06	3.5	1.80735
5904419	5904427	5904966	5905111	+	-	SCO5432	hypothetical protein	2	5	3	0	5416	9436	8210	1832	4	11	28	32	9	10	26213	26363	13983	14026	20	37	1.16605e-07	1.00107e-06	3.36364	1.75002
5922464	5922464	5925088	5925104	+	-	SCO5444	glycogen phosphorylase	552	610	143	223	1077584	991561	305001	452069	107	269	186	281	181	247	170655	231513	273294	317400	49	94	7.89951e-18	1.44622e-16	0.349442	-1.51687
	5931785	5930034	5930034	-	-	SCO5448	ABC transporter	14	14	14	11	27900	22958	30821	24169	5	15	140	134	64	83	128781	111097	96687	107528	34	63	7.28527e-29	2.01356e-27	4.2	2.07039
	5933599	5931782		-	-	SCO5449	ABC transporter	16	18	23	16	32229	29868	50054	33417	7	20	153	172	73	63	140690	141828	111014	81743	35	65	3.35806e-17	5.90798e-16	3.25	1.70044
	5935479	5933596		-	-	SCO5450	ABC transporter	18	28	37	28	36462	46504	80320	57921	11	29	226	243	97	119	207708	200836	145874	153157	51	93	1.25186e-16	2.12394e-15	3.2069	1.68118
5937458	5937458	5935476		-	-	SCO5451	ABC transporter	31	39	46	33	61945	64580	98078	66945	14	36	647	560	189	233	593661	461395	284486	299396	114	206	2.33502e-67	1.37976e-65	5.72222	2.51658
	5940593	5941267	5941267	+	-	SCO5455	two-component system response regulator	1	4	9	4	3892	6829	20669	10056	5	15	41	58	23	21	38332	48484	35909	27900	30	55	9.53406e-13	1.23582e-11	3.66667	1.87447
5963166	5963174	5964976	5965009	+	-	SCO5477	oligopeptide-binding lipoprotein	940	1139	703	890	1835083	1851661	1490531	1797116	381	967	477	873	431	449	438007	719765	648700	577156	176	330	2.97423e-15	4.54245e-14	0.341262	-1.55105
5965022	5965085	5966083		+	-	SCO5478	oligopeptide transport system integral membrane protein	192	179	146	158	376458	291601	309468	319359	126	324	103	163	58	75	95036	134402	87847	96642	56	103	4.31211e-26	1.09959e-24	0.317901	-1.65335
	5966080	5967177		+	-	SCO5479	oligopeptide ABC transporter ATP-binding protein	183	224	140	179	357508	364138	297613	362861	124	314	116	160	58	80	106653	132374	88128	103644	53	98	2.93634e-27	7.74109e-26	0.312102	-1.67991
	5967174	5968664	5968679	+	-	SCO5480	oligopeptide ABC transporter ATP-binding protein	148	242	191	198	288942	393355	405427	400911	98	249	124	189	57	98	114338	156432	86338	126177	44	81	5.50352e-24	1.3026e-22	0.325301	-1.62015
	5992283	5992468		+	-	SCO5505	hypothetical protein	0	1	1	0	0	2413	2416	1079	3	7	6	6	3	3	6276	5165	5013	4013	14	27	9.44199e-05	0.000537892	3.85714	1.94753
6012081	6012130	6013056	6013093	+	-	SCO5519	hypothetical protein	506	571	265	375	988816	929297	562384	757307	345	873	144	270	172	199	132580	223093	259769	256298	122	235	1.08693e-34	3.59567e-33	0.269187	-1.89332
6013094	6013103	6014743	6014755	+	-	SCO5520	delta-1-pyrroline-5-carboxylate dehydrogenase	1588	1845	650	941	3098844	2998246	1378201	1899711	568	1428	303	809	386	555	278511	666520	579973	712122	179	340	8.6002e-37	2.9593e-35	0.238095	-2.07039
6025338	6025338	6026690	6026690	+	-	SCO5530	hypothetical protein	80	99	32	34	157023	161805	69208	69373	33	84	29	42	21	42	26939	35358	32014	54224	14	27	3.81575e-21	8.05255e-20	0.321429	-1.63743
6029031	6029031	6028474		-	-	SCO5533	hypothetical protein	6	16	11	4	13503	26458	24928	9768	13	33	4	6	6	2	4438	5493	9786	3550	5	10	6.62353e-14	9.27294e-13	0.30303	-1.72247
	6107817	6108128		+	-	SCO5605	hypothetical protein	5	6	0	5	10513	10127	1772	10484	10	26	2	2	3	1	2286	2111	5774	1962	4	9	1.04435e-06	8.06124e-06	0.346154	-1.53051
6110680	6110413	6110051	6110051	-	-	SCO5610	hypothetical protein	4	5	2	2	9329	9725	5605	4046	7	19	47	25	16	15	43768	20999	24758	20201	40	75	1.83269e-12	2.30589e-11	3.94737	1.98089
6120962	6121043	6121885	6121959	+	-	SCO5621	RNA polymerase sigma factor WhiG	4	1	3	0	8979	3040	7596	1423	2	6	134	108	81	73	122824	89643	122392	94287	66	127	0	0	21.1667	4.40372
	6138768	6137881	6137615	-	-	SCO5638	hypothetical protein	2	5	4	0	4853	8551	8656	1786	2	6	25	26	19	24	23593	21524	29442	31632	15	29	1.48053e-16	2.49707e-15	4.83333	2.27302
6139401	6139295	6138765		-	-	SCO5639	hypothetical protein	1	3	1	0	2310	5220	4020	0	2	5	13	10	16	12	12438	8378	24641	15561	14	28	8.93696e-16	1.43125e-14	5.6	2.48543
	6140843	6139887	6139887	-	-	SCO5641	transposase	16	21	13	13	32579	34172	27849	27714	12	31	253	232	68	93	232175	191294	102729	120277	94	168	2.6136e-53	1.25103e-51	5.41935	2.43812
6141601	6141583	6140819		-	-	SCO5642	hypothetical protein	21	23	16	22	41724	38910	34307	44832	20	52	154	154	66	77	141563	127001	100493	99882	83	153	1.63356e-13	2.22517e-12	2.94231	1.55695
6142177	6142177	6141650	6141650	-	-	SCO5643	hypothetical protein	2	2	3	3	4523	3499	7843	6326	4	10	38	35	19	19	35081	29551	29943	24941	30	56	1.7628e-25	4.37788e-24	5.6	2.48543
6151546	6151543	6151136	6151136	-	-	SCO5652	hypothetical protein	28	32	25	28	56528	52047	53075	57363	52	134	17	22	12	15	15603	18424	18812	20447	23	44	7.64263e-19	1.46492e-17	0.328358	-1.60666
6155448	6155446	6154073	6154047	-	-	SCO5655	hypothetical protein	2092	2226	196	1361	4082089	3617577	417222	2748441	792	1976	350	606	542	550	321254	499842	815437	706602	215	426	9.33296e-45	3.82607e-43	0.215587	-2.21366
6155949	6155949	6155449	6155449	-	-	SCO5656	transcriptional regulator	969	1115	162	778	1892165	1813048	343458	1571197	1122	2804	375	413	343	324	343849	340851	515561	416123	416	806	3.5535e-27	9.28243e-26	0.287447	-1.79863
6164663	6164663	6164022	6163973	-	-	SCO5665	hypothetical protein	5	9	4	2	10571	15453	9983	5758	6	16	64	63	31	39	59152	52433	46814	51119	43	81	4.97634e-28	1.34079e-26	5.0625	2.33985
6177915	6177891	6176557	6176188	-	-	SCO5676	4-aminobutyrate aminotransferase	681	649	669	947	1330327	1055297	1419213	1913303	416	1070	211	363	238	275	193761	299370	357581	352988	117	225	4.00678e-62	2.24379e-60	0.21028	-2.24961
6306381	6306365	6306165	6306126	-	-	SCO5768	hypothetical protein	6	6	4	4	12154	11189	9329	9070	20	51	50	31	22	22	45988	26078	33591	28655	88	167	2.72794e-09	2.74331e-08	3.27451	1.71128
6306512	6306654	6307778	6307802	+	recA	SCO5769	recombinase A	267	336	219	189	522386	546737	465474	382416	168	426	3668	4112	2037	2478	3362135	3387710	3059584	3180759	1549	2886	4.28438e-59	2.22476e-57	6.77465	2.76015
6307807	6307998	6308564	6308598	+	recX	SCO5770	recombination regulator RecX	41	36	45	35	81788	59617	97177	72090	53	136	953	793	400	469	873714	653849	601371	602220	650	1204	6.98406e-197	7.03993e-195	8.85294	3.14616
	6312860	6311961	6311960	-	-	SCO5774	glutamate permease	161	197	134	129	316037	320786	285282	261084	129	328	95	125	55	60	87790	103638	84034	77419	53	98	5.17125e-31	1.50705e-29	0.29878	-1.74284
6314446	6314446	6313610	6313609	-	-	SCO5776	glutamate binding protein	186	256	135	205	363032	416169	287194	415815	175	442	101	174	91	101	93441	143670	136705	129687	79	150	1.63569e-21	3.50364e-20	0.339367	-1.55908
6327185	6327161	6326868	6326858	-	-	SCO5789	hypothetical protein	32	29	11	16	64022	48387	23551	33230	56	143	9	16	8	15	8830	13556	13256	20424	24	47	1.33133e-17	2.41158e-16	0.328671	-1.60528
6346452	6346368	6345664	6345461	-	-	SCO5803	LexA repressor	92	94	97	68	180370	154058	205744	138161	93	240	871	877	417	502	798883	722692	627775	644668	535	990	7.6542e-29	2.10872e-27	4.125	2.04439
6373131	6373348	6373872		+	-	SCO5823	hypothetical protein	2	4	7	2	4426	7416	16301	5367	6	15	55	47	21	24	50746	38968	32295	30870	39	72	1.25065e-20	2.57585e-19	4.8	2.26303
6392082	6392322	6393074	6393074	+	-	SCO5839	hypothetical protein	7	6	20	12	15027	10755	43686	24653	11	31	212	116	90	92	194792	96092	136492	118918	96	181	2.68699e-62	1.51461e-60	5.83871	2.54565
6393162	6393195	6393890	6393890	+	-	SCO5840	transcriptional regulator	3	1	5	4	7620	2340	11795	8968	4	11	64	41	16	22	58808	34125	25368	28644	29	52	2.33643e-22	5.17274e-21	4.72727	2.24101
6409957	6409828	6409025	6408899	-	-	SCO5853	hypothetical protein	5	2	6	2	11047	4167	13915	5302	4	10	52	53	34	32	48202	43766	51958	41779	30	57	3.53444e-31	1.04066e-29	5.7	2.51096
	6414875	6413538	6413518	-	-	SCO5857	FAD-dependent oxidoreductase	22	29	19	17	44102	48668	41537	36310	12	31	143	135	71	115	131258	111971	106707	148716	49	93	8.5948e-14	1.18393e-12	3	1.58496
6425475	6425493	6426185	6426241	+	-	SCO5870	ABC transporter ATP-binding protein	8	8	13	10	17231	14415	29404	20801	11	29	81	94	34	44	75118	77585	52424	57142	51	94	8.47562e-14	1.16939e-12	3.24138	1.69661
	6484965	6485303	6485303	+	-	SCO5917	hypothetical protein	6	10	4	6	13581	17223	9101	12643	15	38	0	4	4	3	682	3609	6460	4628	5	11	3.18668e-12	3.92291e-11	0.289474	-1.7885
6489538	6489268	6487772	6487772	-	-	SCO5920	DEAD/DEAH box helicase	6	22	0	3	11930	36875	0	7247	3	9	29	49	35	27	27444	40553	52787	35505	13	26	3.39446e-08	3.05822e-07	2.88889	1.53051
6489964	6489820	6489617	6489603	-	-	SCO5921	cold-shock domain-containing protein	58	147	76	53	114814	239602	162790	108921	308	767	790	906	768	690	724266	746895	1153652	885499	2216	4301	1.63661e-60	8.65583e-59	5.60756	2.48737
6535301	6535301	6535768	6535854	+	-	SCO5965	hypothetical protein	0	0	0	0	0	1536	1396	0	0	1	13	15	9	11	12691	12873	14950	14284	15	29	1.85134e-148	1.74311e-146	29	4.85798
6543235	6543305	6544900	6544900	+	-	SCO5972	hypothetical protein	12	18	16	10	24900	29764	35574	20829	6	17	110	137	57	53	101570	113469	86619	68291	31	57	2.23494e-16	3.70387e-15	3.35294	1.74543
6544957	6544981	6547509	6547618	+	-	SCO5973	phosphatase	14	24	11	14	27939	40213	24155	28858	4	11	174	139	43	73	159610	115009	64755	94838	23	42	2.5552e-20	5.22505e-19	3.81818	1.93289
	6563093	6562884		-	-	SCO5987	hypothetical protein	2	1	3	1	5348	1689	6388	3870	7	20	1	2	0	1	1011	1817	1440	1535	3	6	2.4511e-06	1.81043e-05	0.3	-1.73697
6568001	6568057	6568779		+	-	SCO5995	hypothetical protein	9	5	7	8	17707	8864	15549	17220	7	20	125	87	57	71	115154	72228	86845	91264	67	126	5.59726e-59	2.88899e-57	6.3	2.65535
6575025	6574715	6573186	6571982	-	-	SCO5998	UDP-N-acetylglucosamine transferase	79	109	59	70	155140	177564	125859	143166	38	98	911	1217	441	644	835487	1002661	662835	827109	297	543	5.24978e-58	2.67739e-56	5.54082	2.4701
6633983	6633983	6634714	6634958	+	-	SCO6042	hypothetical protein	769	821	412	515	1502048	1334325	875240	1040217	641	1622	197	363	223	233	180907	299412	335868	298962	199	380	7.04437e-47	3.06376e-45	0.234279	-2.0937
6709904	6709909	6711471	6711505	+	-	SCO6108	esterase	27	48	25	29	53955	79277	53114	59717	15	39	239	366	175	186	219254	301763	262958	238815	87	163	1.50176e-31	4.53067e-30	4.17949	2.06333
6711507	6711507	6713030	6713034	+	-	SCO6109	hydrolase	35	28	13	22	68294	46174	28909	44794	12	30	132	244	86	85	121383	201320	130546	109813	50	92	5.21186e-15	7.79323e-14	3.06667	1.61667
6725136	6725136	6725624	6725624	+	-	SCO6120	hypothetical protein	0	0	3	0	1708	160	7507	1460	2	5	13	26	16	18	11918	21649	25313	23857	21	42	6.47875e-37	2.2383e-35	8.4	3.07039
	6821421	6820531		-	-	SCO6205	dehydrogenase	10	8	12	10	20260	14069	26077	20271	8	22	3	12	0	5	3159	10658	0	7558	3	5	3.85904e-19	7.54891e-18	0.227273	-2.1375
6850590	6850590	6851204	6851259	+	-	SCO6228	hypothetical protein	2	5	2	2	5814	9701	5714	4279	4	10	39	41	11	16	36322	34274	16816	20734	24	43	3.82144e-15	5.79506e-14	4.3	2.10434
6860775	6860775	6859900		-	-	SCO6236	DNA-binding protein	3	9	4	1	6766	14970	9339	3163	3	9	28	29	17	14	26156	24534	26589	18871	14	27	4.45704e-06	3.16387e-05	3	1.58496
	6887068	6889461	6889547	+	-	SCO6263	hypothetical protein	8	12	16	11	17202	20151	34921	23564	3	10	112	118	55	60	103407	97971	82929	77630	20	37	1.02679e-21	2.21601e-20	3.7	1.88753
6892337	6892353	6893207	6893207	+	-	SCO6267	hypothetical protein	6	5	8	5	12872	8977	18025	11415	5	14	69	38	26	16	63996	32113	39091	21390	24	45	1.16256e-09	1.19865e-08	3.21429	1.6845
6959844	6959844	6958987	6958987	-	-	SCO6299	TetR family transcriptional regulator	6	8	30	15	12338	14319	64959	30402	13	35	126	100	54	62	115660	82879	81462	80138	56	104	2.16904e-12	2.72098e-11	2.97143	1.57116
6976843	6976852	6977634	6977670	+	-	SCO6319	lipoprotein	19	30	9	21	37316	48918	19847	43324	19	47	203	200	74	101	186473	164814	111665	129962	104	189	3.78156e-28	1.0221e-26	4.02128	2.00765
6979473	6979466	6977697	6977697	-	-	SCO6320	transport integral membrane protein	22	32	25	20	44024	53213	53976	41185	10	27	387	164	100	102	355152	135909	151642	131380	59	109	1.24391e-31	3.77937e-30	4.03704	2.0133
7065729	7065729	7065214	7065208	-	-	SCO6399	hypothetical protein	4	4	7	2	9309	7996	16123	5684	7	18	97	62	30	23	89184	51498	46416	29634	57	105	1.43611e-34	4.69641e-33	5.83333	2.54432
7069034	7069255	7069434	7069441	+	-	SCO6404	hypothetical protein	0	0	0	0	1747	0	0	0	0	2	4	6	4	3	4095	5596	6234	4839	15	28	2.95223e-41	1.14456e-39	14	3.80735
	7076284	7073756		-	-	SCO6408	Clp protease ATP binding subunit	31	55	27	42	62188	89864	58205	84807	11	29	25	39	12	15	23650	32498	18791	20078	5	9	4.55947e-22	9.9657e-21	0.310345	-1.68806
7170443	7170443	7170144	7169965	-	-	SCO6480	hypothetical protein	1	4	4	4	3815	7288	8636	8996	9	23	43	82	38	42	40189	68345	58171	54862	98	184	2.88533e-68	1.72877e-66	8	3
7171572	7171563	7170517	7170444	-	-	SCO6481	hypothetical protein	14	13	5	4	28026	21727	11042	9014	6	16	231	250	107	138	212061	206714	161916	178251	98	181	8.31277e-251	9.62484e-249	11.3125	3.49985
7184681	7184681	7184289	7184289	-	-	SCO6491	hypothetical protein	1	5	3	3	2019	8124	7487	7293	6	15	33	28	5	11	31053	23073	8051	14828	27	48	7.66533e-07	6.01985e-06	3.2	1.67807
7202065	7202065	7203684	7203738	+	-	SCO6512	ABC transporter ATP-binding protein	20	35	47	27	39277	58442	101644	54777	15	39	429	407	138	127	393885	335868	208243	163135	95	169	5.29823e-35	1.78721e-33	4.33333	2.11548
7204835	7204835	7203714		-	-	SCO6513	hypothetical protein	33	17	11	13	64799	27986	25413	26309	12	32	17	9	6	12	16419	7889	9395	15965	5	11	1.33096e-15	2.11571e-14	0.34375	-1.54057
7206225	7206224	7205826	7205819	-	-	SCO6516	hypothetical protein	41	45	21	44	81894	73598	45607	89329	71	181	26	36	11	14	23970	30437	17961	18830	31	57	1.78002e-23	4.11083e-22	0.314917	-1.66696
	7266172	7267122	7267122	+	-	SCO6564	3-oxoacyl-ACP synthase	22	26	37	26	44801	42892	78587	54200	22	57	31	21	9	14	28762	17439	14998	18467	11	20	3.33583e-16	5.45447e-15	0.350877	-1.51096
7339268	7339205	7338876		-	-	SCO6617	hypothetical protein	3	0	1	0	6698	715	2951	604	3	8	13	5	7	5	12772	4412	11103	7364	13	27	5.38631e-05	0.000318056	3.375	1.75489
7357519	7357519	7358352		+	-	SCO6629	hypothetical protein	8	8	9	11	16959	14544	20283	23090	8	22	61	80	38	45	56536	65924	58521	58307	38	71	3.0371e-13	4.06592e-12	3.22727	1.69032
7362442	7362458	7362646	7362942	+	-	SCO6634	hypothetical protein	0	0	2	2	126	860	4714	4781	5	13	12	13	3	9	11068	11255	5616	11922	28	52	3.91751e-07	3.17252e-06	4	2
7402818	7402846	7403751	7403751	+	-	SCO6664	transcriptional regulator	4	4	8	8	8212	7980	18391	17182	5	14	75	53	39	28	69108	43848	59652	37139	30	57	1.63271e-19	3.26085e-18	4.07143	2.02554
7413409	7413412	7414299		+	-	SCO6672	hypothetical protein	19	19	15	19	37248	31735	32039	39287	15	39	147	174	88	74	134986	143708	132974	95301	77	142	5.59611e-22	1.22004e-20	3.64103	1.86434
	7457668	7458858		+	-	SCO6706	glutathione-dependent aldehyde dehydrogenase	17	17	7	12	33598	27809	15430	25397	8	21	3	11	5	1	2820	9773	8271	1857	2	4	2.96156e-30	8.45822e-29	0.190476	-2.39232
	7475026	7472768	7472768	-	-	SCO6719	UvrA-like ABC transporter	4	2	2	3	8552	4303	6288	6195	1	2	108	125	21	26	99155	103431	31938	34485	17	29	3.51936e-137	3.20786e-135	14.5	3.85798
7476892	7476671	7475037	7475027	-	-	SCO6720	ABC transporter	4	4	4	5	8950	6821	9755	10931	2	5	148	211	40	53	136160	174170	60119	68203	38	67	1.03945e-215	1.12735e-213	13.4	3.74416
7501897	7501897	7502100		+	-	SCO6744	hypothetical protein	0	1	0	1	0	2067	0	2893	2	6	9	8	5	2	8815	6697	8634	2636	17	32	1.68771e-11	1.99728e-10	5.33333	2.41504
7503082	7503082	7502204	7501866	-	-	SCO6745	hypothetical protein	5	3	8	5	10659	6347	17321	10921	4	12	32	50	28	29	29444	41936	43117	37936	22	43	3.85338e-11	4.36716e-10	3.58333	1.8413
7505756	7505756	7506241	7506241	+	-	SCO6749	hypothetical protein	1	3	7	3	2145	5590	16480	6670	6	15	41	36	12	15	37745	29663	18777	19410	30	54	8.99572e-10	9.36516e-09	3.6	1.848
7530988	7531179	7532117	7532117	+	-	SCO6773	peptidase	1	3	10	1	2106	5172	22353	3832	3	8	27	20	21	22	24819	17273	32233	29054	14	27	9.72604e-08	8.40896e-07	3.375	1.75489
	7559630	7560658		+	tdh	SCO6799	L-threonine 3-dehydrogenase	11	14	17	5	23046	23988	36733	10168	8	22	5	13	3	4	4591	11267	5733	5665	3	6	2.55673e-18	4.79344e-17	0.272727	-1.87447
	7560698	7561891		+	-	SCO6800	2-amino-3-ketobutyrate coenzyme A ligase	18	34	19	11	36278	56270	41834	22457	13	32	7	11	4	8	6787	9657	6988	10516	3	7	7.1077e-41	2.71869e-39	0.21875	-2.19265
7563999	7563999	7564382	7564425	+	-	SCO6804	hypothetical protein	1	5	6	4	3863	8189	14301	9489	9	23	42	33	26	19	38780	27253	39400	25480	44	85	4.76951e-12	5.80472e-11	3.69565	1.88583
7606654	7606651	7606238		-	-	SCO6835	arsenate reductase	0	2	2	1	1310	3716	5665	3060	3	8	24	16	4	12	22547	13821	7434	16457	20	36	2.81811e-11	3.26291e-10	4.5	2.16993
7669027	7669027	7669404	7669411	+	-	SCO6905	hypothetical protein	0	0	0	1	0	0	1198	2083	0	2	38	20	12	17	35048	16806	18318	22099	32	61	0	0	30.5	4.93074
7674795	7674795	7675178	7675178	+	-	SCO6909	hypothetical protein	1	0	0	0	2737	32	396	1516	1	3	11	16	11	11	10529	13374	16686	14928	18	36	2.68628e-68	1.62085e-66	12	3.58496
7676473	7676473	7675634	7675621	-	-	SCO6910	insertion element transposase	4	2	7	5	9562	4183	15836	11238	4	12	36	34	20	17	33888	28247	30333	22826	18	34	1.42952e-06	1.08969e-05	2.83333	1.5025
7741057	7741057	7740635	7740616	-	-	SCO6973	hypothetical protein	7	6	8	8	13717	11326	17084	17396	13	35	58	46	23	36	53415	38074	35594	46601	55	102	1.36423e-09	1.39484e-08	2.91429	1.54314
7751063	7751075	7751488	7751934	+	-	SCO6983	hypothetical protein	8	7	10	7	16279	11632	22264	14540	15	39	88	86	49	60	81218	70916	74926	77367	97	183	6.02524e-32	1.84372e-30	4.69231	2.2303
7771042	7770960	7770163	7770120	-	-	SCO6999	hypothetical protein	3	12	3	3	7455	19732	6576	6902	5	12	28	49	24	24	26242	40516	36890	31544	22	42	5.45193e-10	5.76693e-09	3.5	1.80735
7774538	7774443	7773382	7773381	-	-	SCO7001	hypothetical protein	10	8	7	14	21405	13619	16925	28858	7	19	69	65	40	40	63701	54085	61442	52132	28	54	2.34627e-10	2.54144e-09	2.84211	1.50696
7791566	7791565	7790150	7790148	-	-	SCO7013	sugar-binding lipoprotein	1	8	2	4	3436	14230	4605	8484	2	5	34	57	23	33	31530	47470	34682	42547	14	27	5.97947e-26	1.52024e-24	5.4	2.43296
7792730	7792730	7791717	7791674	-	-	SCO7014	LacI family transcriptional regulator	7	16	12	11	15396	27407	27196	22950	9	22	84	65	70	51	77175	54027	106590	65824	38	74	5.16872e-15	7.74224e-14	3.36364	1.75002
7835298	7835298	7834891	7834860	-	-	SCO7042	MarR family transcriptional regulator	13	21	32	28	26715	34132	68525	57875	44	114	216	148	84	91	198577	122406	126994	117190	186	346	2.33399e-15	3.5967e-14	3.03509	1.60174
7874908	7874908	7873970	7873970	-	-	SCO7087	oxidoreductase	4	8	5	6	9270	13506	12370	13424	5	12	40	42	23	30	36890	34990	35073	39383	20	38	8.16683e-09	7.83576e-08	3.16667	1.66297
	7918561	7919013		+	-	SCO7126	hypothetical protein	1	4	1	1	2446	7183	3515	2949	3	8	18	16	8	7	17297	13221	12955	9344	15	29	2.95658e-06	2.15408e-05	3.625	1.85798
7996503	7996511	7997461	7997511	+	-	SCO7193	hypothetical protein	11	6	12	14	22803	10401	25878	28588	8	23	82	93	50	64	75762	76744	76057	82481	43	81	3.31114e-18	6.18079e-17	3.52174	1.81629
8000617	8000617	7999751	7999683	-	-	SCO7196	ion transport integral membrane protein	2	7	3	4	5261	12259	8051	8847	3	9	38	19	18	22	35296	16441	27131	28509	16	30	5.32802e-08	4.72572e-07	3.33333	1.73697
8045923	8045923	8045564	8045543	-	-	SCO7237	hypothetical protein	24	18	23	18	47655	30174	50401	36719	44	114	14	19	7	13	13393	16251	11837	16826	21	40	3.44573e-15	5.24388e-14	0.350877	-1.51096
8062122	8062135	8063643	8063643	+	-	SCO7252	regulatory protein	50	96	134	87	99194	157268	285035	176742	46	118	47	36	44	65	43940	29683	66346	83612	18	37	2.0936e-24	5.05294e-23	0.313559	-1.67319
	8076074	8075475	8075136	-	-	SCO7265	hypothetical protein	6	17	9	8	13610	27873	19094	17703	13	32	64	84	39	47	59481	69393	58610	60569	55	103	3.44472e-13	4.56878e-12	3.21875	1.6865
8076810	8076808	8076071		-	-	SCO7266	3-oxoacyl-ACP reductase	7	10	2	1	14445	17464	5219	3684	5	13	22	46	25	20	20266	38711	37665	26816	22	41	7.51394e-08	6.60302e-07	3.15385	1.65711
8079972	8079972	8079088	8079088	-	-	SCO7270	transcriptional regulator	5	10	5	7	9824	16756	11825	15759	6	15	49	46	29	28	45558	38128	44256	36835	24	46	4.93539e-10	5.25951e-09	3.06667	1.61667
8087622	8087622	8087020	8087020	-	-	SCO7280	ATP-dependent Clp protease proteolytic subunit 2	3	3	3	0	7552	5277	7764	1088	3	8	28	22	11	9	25879	18763	16665	11911	16	30	3.98045e-08	3.56368e-07	3.75	1.90689
8093387	8093387	8093034	8093034	-	-	SCO7287	hypothetical protein	10	6	6	10	21279	10320	13023	21871	18	46	6	6	0	1	5727	5410	377	1857	5	9	3.39083e-27	8.8846e-26	0.195652	-2.35364
8095633	8095633	8094656		-	-	SCO7290	dehydrogenase	19	26	19	19	38481	43286	40477	38617	16	41	15	13	3	6	14486	11412	5712	7774	5	10	7.557e-32	2.30421e-30	0.243902	-2.03562
8110872	8110872	8110240	8110233	-	-	SCO7302	hypothetical protein	1	1	1	2	2426	2357	3000	4912	1	5	79	66	38	38	72779	54441	58240	49320	49	92	0	0	18.4	4.20163
	8122631	8123065		+	-	SCO7317	hypothetical protein	7	4	3	6	14066	7392	6487	13210	9	23	0	8	0	4	525	7194	0	6110	4	7	1.08145e-08	1.01935e-07	0.304348	-1.71621
8156052	8156060	8156584	8156633	+	-	SCO7342	hypothetical protein	10	18	15	6	19803	29345	33039	13498	17	45	89	86	54	52	81867	71222	82525	66844	76	144	6.84287e-14	9.54881e-13	3.2	1.67807
8173862	8173887	8175416	8175460	+	-	SCO7361	DNA-binding protein	13	11	7	11	26570	18011	15410	24067	5	13	105	99	41	37	96611	82171	62540	48365	26	47	1.19805e-16	2.03669e-15	3.61538	1.85415
8183056	8182973	8181660	8181660	-	-	SCO7369	transmembrane transport protein	5	8	18	9	11600	13257	38664	19359	6	15	90	81	40	52	83065	66888	60133	67606	28	52	1.77954e-15	2.76215e-14	3.46667	1.79355
	8227072	8228874		+	-	SCO7412	thiamine pyrophosphate protein	36	52	35	23	71653	85053	74418	47036	15	38	22	29	13	9	20438	24041	19834	11940	5	10	3.05022e-31	9.0744e-30	0.263158	-1.926
8241784	8241685	8241248	8241248	-	-	SCO7426	hypothetical protein	5	12	3	4	11202	19523	7348	8800	10	26	22	43	33	26	20777	35897	50661	33759	41	80	1.7124e-08	1.57916e-07	3.07692	1.62149
8262071	8262071	8261520		-	-	SCO7447	acetyltranferase	0	0	0	0	0	981	1881	0	0	1	25	19	9	3	22929	16429	14093	4804	14	26	2.03956e-178	2.00861e-176	26	4.70044
8272128	8272128	8272493	8272606	+	-	SCO7458	hypothetical protein	4	2	2	4	8892	4231	5665	9591	7	19	15	21	19	26	14333	17861	29730	34415	33	65	3.26471e-09	3.26014e-08	3.42105	1.77444
8284287	8284297	8285283		+	paaA	SCO7471	phenylacetate-CoA oxygenase subunit PaaA	767	679	130	188	1497912	1104223	276696	381272	329	825	40	368	245	339	37544	303742	368390	436184	147	290	1.53365e-18	2.9136e-17	0.351515	-1.50834
	8285280	8285591	8285600	+	paaB	SCO7472	phenylacetate-CoA oxygenase subunit PaaB	139	113	14	19	272264	183742	31375	38375	168	421	9	54	32	48	9121	44515	48137	61905	67	131	3.93503e-22	8.66719e-21	0.311164	-1.68425
	8286425	8286937		+	-	SCO7474	phenylacetic acid degradation protein PaaD	62	45	3	8	121512	74177	7616	17694	42	107	2	18	13	23	2128	14852	20128	30360	16	32	7.29787e-23	1.64548e-21	0.299065	-1.74147
8292117	8292117	8291215	8291215	-	-	SCO7478	phosphotransferase	5	4	2	7	10377	7545	4625	15647	4	10	91	81	21	28	83886	67447	32377	36770	34	61	9.52606e-38	3.38669e-36	6.1	2.60881
	8295966	8295730	8295697	-	-	SCO7484	hypothetical protein	1	0	0	0	2776	587	0	0	1	3	8	13	2	4	7417	11126	3298	5624	16	28	2.64621e-23	6.07849e-22	9.33333	3.22239
8301333	8301342	8302487	8302513	+	-	SCO7490	oxidoreductase	5	7	8	10	10960	12589	18223	20680	5	13	21	83	32	45	19411	68387	48967	58858	22	42	1.14514e-11	1.36461e-10	3.23077	1.69188
8328549	8328549	8329049	8329104	+	-	SCO7514	hypothetical protein	4	3	0	1	8232	4963	1307	2269	3	8	81	65	38	62	74435	53762	57458	80120	70	132	3.19544e-275	3.85613e-273	16.5	4.04439
8329181	8329348	8329917	8329917	+	-	SCO7515	hypothetical protein	0	0	1	0	1436	418	3040	1739	1	2	20	19	6	12	19225	16445	9724	16492	14	27	1.8561e-47	8.11381e-46	13.5	3.75489
8339560	8339560	8337389	8337207	-	-	SCO7522	DNA ligase	9	11	6	7	19240	19041	13815	14922	3	7	70	107	52	61	64564	88682	78595	78368	19	35	2.67342e-31	7.98113e-30	5	2.32193
8414344	8414277	8413357	8411933	-	-	SCO7588	oxidoreductase	33	27	20	29	65216	44702	42507	59465	22	57	1753	1994	1133	1287	1606772	1642602	1703003	1652560	952	1792	0	0	31.4386	4.97446
8424931	8424877	8423879	8423879	-	-	SCO7597	hypothetical protein	2	1	3	1	4184	2260	6368	3497	1	4	57	49	27	25	53095	40690	40984	32411	22	41	6.48541e-97	4.96133e-95	10.25	3.35755
8433408	8433408	8434529	8434529	+	-	SCO7606	amino acid binding protein	2	7	5	5	5572	12541	12261	11442	3	9	105	90	43	38	96339	74542	65400	49683	34	63	3.9457e-59	2.06139e-57	7	2.80735
8453836	8453704	8452226	8452226	-	-	SCO7626	monooxygenase	11	14	16	8	23259	23167	35158	18122	6	16	162	110	82	52	148976	91369	123962	66932	38	72	1.16748e-30	3.36801e-29	4.5	2.16993
8461956	8461956	8463857	8463857	+	-	SCO7634	hypothetical protein	15	11	10	15	30676	18011	23115	31695	5	13	101	112	41	70	93289	92478	62032	90801	24	44	2.72437e-15	4.17574e-14	3.38462	1.75899
8468163	8468158	8466854	8466844	-	eno	SCO7638	phosphopyruvate hydratase	32	64	80	42	64382	104432	170763	85096	31	81	375	592	250	335	344126	487854	376970	430507	169	314	5.14924e-24	1.22552e-22	3.87654	1.95477
8468349	8468385	8468807	8468860	+	-	SCO7639	MarR family regulatory protein	7	10	14	7	15221	16643	31405	14345	17	45	96	82	44	39	88143	68221	67128	50415	87	161	3.26387e-17	5.75407e-16	3.57778	1.83906
8477246	8477246	8476050	8476050	-	-	SCO7649	two-component system sensor kinase	14	8	4	12	28327	13965	9567	24392	6	15	60	78	32	45	55238	64591	49427	58196	25	47	2.91012e-11	3.35584e-10	3.13333	1.6477
8483718	8483781	8485538	8485538	+	-	SCO7657	hypothetical protein	6158	7373	1975	3206	12016969	11982157	4185896	6473969	1971	4928	1515	2501	1717	2164	1389246	2060849	2579617	2777185	647	1252	3.01587e-09	3.01869e-08	0.254058	-1.97677
8485540	8485558	8485710	8485985	+	-	SCO7658	hypothetical protein	120	169	53	81	234452	275263	113400	165429	515	1288	58	75	50	66	53806	62501	75838	84784	235	452	9.01823e-20	1.81381e-18	0.350932	-1.51074
8499061	8499061	8499282		+	-	SCO7676	ferredoxin	1	1	3	4	2679	1761	6992	8614	8	22	0	0	0	0	491	0	0	0	0	0	0	0	22	4.45943
8524521	8524521	8526347		+	-	SCO7689	ABC transporter ATP-binding protein	5	10	36	15	11678	17343	78340	32161	7	19	4	0	1	0	4123	0	1968	1019	0	0	0	0	19	4.24793
8528166	8528166	8529581	8529581	+	-	SCO7691	lyase	5	7	28	11	11610	11390	60176	23564	7	18	3	3	2	3	3107	2823	4272	3931	1	2	7.42399e-75	4.85563e-73	0.111111	-3.16993
8563058	8563058	8562591	8562591	-	-	SCO7727	MarR family regulatory protein	21	27	24	25	41131	44389	51450	51288	39	100	18	20	12	9	17206	16760	19031	12467	18	34	2.63637e-16	4.34392e-15	0.34	-1.55639
8565486	8565486	8566037	8566071	+	-	SCO7731	hypothetical protein	0	2	2	2	1553	3330	5566	5014	2	7	29	31	13	21	26781	25805	20478	27507	24	45	3.39755e-31	1.0038e-29	6.42857	2.6845
8623220	8623230	8624186	8624186	+	-	SCO7803	insertion element transposase	14	18	13	7	27618	30560	28196	15499	10	26	170	163	48	74	156441	134290	73108	95787	66	120	3.53427e-34	1.14703e-32	4.61538	2.20645
8653485	8653485	8654294	8654294	+	-	SCO7836	hypothetical protein	3	1	3	2	7630	3225	6655	5674	2	7	23	26	20	20	21970	22100	30937	25896	16	31	1.68311e-15	2.62675e-14	4.42857	2.14684
